# Supplementary material for: Oxidation and alkylation stresses activate ribosome-quality control
Source: Nat Commun. 2019 Dec 9;10:5611. doi: 10.1038/s41467-019-13579-3 (PMC6901537; doi:10.1038/s41467-019-13579-3)
Supplement: Supplementary file 4 — Source Data [file 41467_2019_13579_MOESM4_ESM.xlsx]

## Sheet: RNA LC-MS PolyA RNA
Standard cacualtion
DAD1
uM	A	C	G
2	18.16	2.9	15.46
10	129.36	16.81	112.67
50	681.67	110.01	563.44
	MRM	MRM	MRM	MRM	MRM
nM	8oxoG	m1a	m1g	m3c	m7g
0.1		788.79	29.23	100.5	453.71
0.5	20.36	3543.41	129.58	333.04	1964.07
2.5	155.19	22937.2	806.6	2048.2	10725.2
10	487.42	81255.5	3068.89	6766.69	33173.2
50	2331.32	391280	15813.4	32193.2	162856
200	12637.4	1.46275e+06	81950.8	127284	709024
LC-MS RAW							Concentration uM
DAD1 read for unmodifed NT			DAD1	DAD1	DAD1		Y = 0.07351*X + 0	Y = 0.4579*X + 0	Y = 0.08877*X + 0
		BR	A	C	G		A	C	G
NT	WT	1	69.52	16.62	36.4		5.11042	7.6103	3.23123
NT	WT	2	87.51	20.46	47.76		6.43286	9.36863	4.23966
NT	WT	3	91.44	21.21	49.26		6.72175	9.71206	4.37281
NT	XRN1	1	13.22	3.07	6.39		0.971802	1.40575	0.56724
NT	XRN1	2	16.58	4.72	8.54		1.2188	2.16129	0.758096
NT	XRN1	3	14.13	3.57	7.32		1.0387	1.6347	0.649796
MMS	WT	1	36.31	8.08	19.77		2.66915	3.69983	1.75498
MMS	WT	2	29.61	6.55	15.82		2.17663	2.99925	1.40434
MMS	WT	3	21.22	5.08	11.66		1.55988	2.32613	1.03506
MMS	XRN1	1	6.03	1.31	3.06		0.443265	0.599849	0.271636
MMS	XRN1	2	4.89	1.63	2.61		0.359464	0.746377	0.23169
MMS	XRN1	3	5.75	1.37	2.89		0.422683	0.627323	0.256545
4NQO	WT	1	24.51	5.11	12.99		1.80173	2.33987	1.15312
4NQO	WT	2	43.28	10.75	24.88		3.18151	4.92242	2.2086
4NQO	WT	3	21.96	4.89	11.76		1.61428	2.23913	1.04394
4NQO	XRN1	1	7.06	1.99	3.68		0.518981	0.911221	0.326674
4NQO	XRN1	2	9.36	2.01	4.94		0.688054	0.920379	0.438524
4NQO	XRN1	3	9.07	1.62	5.08		0.666736	0.741798	0.450952
										Concentration nM
MRM read for modified NT								Y = 0.01602*X	Y = 0.0001361*X	Y = 0.00157*X	Y = 0.002468*X	Y=0.0002834*X
BR		8OXOG	M1A	M1G	M3C	M7G		8OXOG	M1A	M1G	M3C	M7G
1		17.9	1612.82	177.3	108.4	384.63		0.286758	0.219505	0.437576	0.170188	0.109004
2		10.63	3149.85	372.1	229.44	824.76		0.170293	0.428695	0.918343	0.360221	0.233737
3		17.3	2222.45	196.93	94.08	725.62		0.277146	0.302475	0.486023	0.147706	0.205641
1		6.9	775.61	124.65	65.82	157.64		0.110538	0.105561	0.307636	0.103337	0.0446752
2		7.66	768.92	121.88	67.04	191.21		0.122713	0.10465	0.3008	0.105253	0.0541889
3		4.35	865.62	106.32	66.9	190.73		0.069687	0.117811	0.262398	0.105033	0.0540529
		8OXOG	M1A	M1G	M3C	M7G
1		12.46	28560.8	161.99	9016.55	14678.5		0.199609	3.88713	0.399791	14.156	4.15988
2		2.43	17949.5	183.56	6837.85	10117.9		0.0389286	2.44292	0.453026	10.7354	2.86742
3		9.54	15508.3	118.1	5112.16	7551.56		0.152831	2.11068	0.291471	8.02609	2.14011
1		6.55	3150.31	83.35	693.04	1290.69		0.104931	0.428757	0.205708	1.08807	0.365782
2		9.79	3894.88	135.93	986.23	1556.49		0.156836	0.530093	0.335475	1.54838	0.441109
3		4.05	3439.45	92.22	773.1	1072.41		0.064881	0.468109	0.227599	1.21377	0.303921
1		13.96	878.3	97.24	74	338.89		0.223639	0.119537	0.239988	0.11618	0.0960414
2		16.42	1274.13	13014.1	183.7	428.55		0.263048	0.173409	32.1189	0.288409	0.121451
3		10.2	822.34	90.7	53.74	309.89		0.163404	0.11192	0.223848	0.0843718	0.0878228
1		2.75	741.87	105.22	62.03	114.6		0.044055	0.100969	0.259683	0.0973871	0.0324776
2		3.84	698.6	330.32	54.18	147.36		0.0615168	0.0950795	0.81523	0.0850626	0.0417618
3		16.49	1011.22	157.81	66.41	91.98		0.26417	0.137627	0.389475	0.104264	0.0260671
Caculaiton for modified nt to unmodifed nt
				Modified Concentrations nM						Unmodified Concentrations (uM) DAD1				of Ratio (modified pM to unmodified uM) DAD1
		BR		8OXOG/G	M1A/A	M1G/G	M3C/C	M7G/G		A	C	G		8OXOG/G	M1A/A	M1G/G	M3C/C	M7G/G
NT	WT	1		0.286758	0.219505	0.437576	0.170188	0.109004		5.11042	7.6103	3.23123		88.7458	42.9524	135.421	22.3629	33.7346
NT	WT	2		0.170293	0.428695	0.918343	0.360221	0.233737		6.43286	9.36863	4.23966		40.1666	66.6414	216.608	38.4497	55.1311
NT	WT	3		0.277146	0.302475	0.486023	0.147706	0.205641		6.72175	9.71206	4.37281		63.3794	44.9995	111.147	15.2085	47.0271
NT	XRN1	1		0.110538	0.105561	0.307636	0.103337	0.0446752		0.971802	1.40575	0.56724		194.87	108.623	542.338	73.5104	78.7588
NT	XRN1	2		0.122713	0.10465	0.3008	0.105253	0.0541889		1.2188	2.16129	0.758096		161.87	85.8634	396.783	48.6991	71.4803
NT	XRN1	3		0.069687	0.117811	0.262398	0.105033	0.0540529		1.0387	1.6347	0.649796		107.244	113.422	403.815	64.252	83.1843
MMS	WT	1		0.199609	3.88713	0.399791	14.156	4.15988		2.66915	3.69983	1.75498		113.739	1456.32	227.804	3826.12	2370.32
MMS	WT	2		0.0389286	2.44292	0.453026	10.7354	2.86742		2.17663	2.99925	1.40434		27.7202	1122.34	322.59	3579.38	2041.82
MMS	WT	3		0.152831	2.11068	0.291471	8.02609	2.14011		1.55988	2.32613	1.03506		147.654	1353.1	281.598	3450.4	2067.62
MMS	XRN1	1		0.104931	0.428757	0.205708	1.08807	0.365782		0.443265	0.599849	0.271636		386.292	967.27	757.292	1813.91	1346.59
MMS	XRN1	2		0.156836	0.530093	0.335475	1.54838	0.441109		0.359464	0.746377	0.23169		676.922	1474.68	1447.95	2074.53	1903.88
MMS	XRN1	3		0.064881	0.468109	0.227599	1.21377	0.303921		0.422683	0.627323	0.256545		252.903	1107.47	887.169	1934.84	1184.67
4NQO	WT	1		0.223639	0.119537	0.239988	0.11618	0.0960414		1.80173	2.33987	1.15312		193.942	66.3455	208.12	49.6524	83.2882
4NQO	WT	2		0.263048	0.173409	0.321189	0.288409	0.121451		3.18151	4.92242	2.2086		119.102	54.5052	145.427	58.5908	54.9901
4NQO	WT	3		0.163404	0.11192	0.223848	0.0843718	0.0878228		1.61428	2.23913	1.04394		156.527	69.3315	214.427	37.6806	84.1267
4NQO	XRN1	1		0.044055	0.100969	0.259683	0.0973871	0.0324776		0.518981	0.911221	0.326674		134.859	194.552	794.931	106.875	99.4192
4NQO	XRN1	2		0.0615168	0.0950795	0.81523	0.0850626	0.0417618		0.688054	0.920379	0.438524		140.282	138.186	1859.03	92.4213	95.2327
4NQO	XRN1	3		0.26417	0.137627	0.389475	0.104264	0.0260671		0.666736	0.741798	0.450952		585.805	206.419	863.674	140.555	57.8047

## Sheet: RNA LC-MS Total RNA
Standard caculation for notreatment
DAD1
uM	A 1.49	C 0.47	G 1.84
2	48.31	18.57	40.3
10	208.26	81.72	182.16
50	1071.46	405.56	915.06
	MRM signal	MRM signal	MRM signal	MRM signal	MRM signal
nM	8oxoG (2.605)	m1a (0.795)	m1g (3.776)	m3c (0.713)	m7g (1.252)
0.1		6128.72		385.79	520.57
0.5	5.89	28763.4	48.44	1913.02	2376.47
2.5	32.01	118201	204.85	8031.04	9920.78
10	122.55	460671	1003.75	35561.4	44752.6
50	629.53	1.20738e+06	4517.17	151798	217877
200	3030.03	2.23025e+06	20772.1	484347	737732
	Y = 0.0795*X + 0	Y = 2.166e-005*X + 0	Y = 0.01102*X + 0	Y = 0.0003268*X + 0	Y = 0.0002293*X + 0
Standard cacualtion for MMS and 4NQO treated cells
DAD1
uM	A	C	G
2	14.92	2.06	11.98
10	86.79	15.11	74.97
50	601.97	97.95	446.36
nM	8oxoG (2.605)	m1a (0.795)	m1g (3.776)	m3c (0.713)	m7g (1.252)
0.1	3.26	1330.94	49.65	124.57	602.73
0.5	27.76	5609.79	196.15	468.02	2189.62
2.5	130.39	30900.1	1083.29	2626.24	10997
10	625.26	132060	4879.63	10717.9	45577.6
50	3249.89	598231	26940.2	49631.5	257615
200	11264	1.60175e+06	89553.6	130676	722866
Concentration caculation for unmodified nt from DAD1 signal							Concentration uM
			MRM signal	MRM signal	MRM signal		Y = 0.0467*X + 0	Y = 0.1232*X + 0	Y = 0.05464*X + 0
		BR	A 1.49	C 0.47	G 1.84		A 1.49	C 0.47	G 1.84
NT	WT	1	8086.7	2726.98	7806.23		377.649	335.964	426.532
NT	WT	2	10477	3482.51	10130.5		489.274	429.045	553.532
NT	WT	3	9131.01	2995.62	8763.8		426.418	369.06	478.854
NT	XRN1	1	11104.6	3756.85	10443.4		518.583	462.844	570.626
NT	XRN1	2	9467.96	3226.42	8921.85		442.154	397.495	487.49
NT	XRN1	3	9132.4	3102.75	8640.07		426.483	382.259	472.093
							Y = 0.08375*X + 0	Y = 0.5142*X + 0	Y = 0.1126*X + 0
MMS	WT	1	551.64	182.45	553.91		46.1998	93.8158	62.3703
MMS	WT	2	600.89	199.84	603.655		50.3245	102.758	67.9716
MMS	WT	3	650.14	217.23	653.4		54.4492	111.7	73.5728
MMS	XRN1	1	645.02	229.43	648.69		54.0204	117.973	73.0425
MMS	XRN1	2	629.34	220.27	641		52.7072	113.263	72.1766
MMS	XRN1	3	837.22	302.37	838.99		70.1172	155.479	94.4703
							Y = 0.08375*X + 0	Y = 0.5142*X + 0	Y = 0.1126*X + 0
4NQO	WT	1	1009.64	342.95	997.56		84.5573	176.345	112.325
4NQO	WT	2	473.02	159.7	477.84		39.6154	82.1177	53.8048
4NQO	WT	3	443.71	149.25	449.02		37.1607	76.7443	50.5597
4NQO	XRN1	1	423.61	157.12	440.69		35.4773	80.7911	49.6217
4NQO	XRN1	2	963.03	329.84	973.04		80.6538	169.604	109.564
4NQO	XRN1	3	844.74	288.01	849.01		70.747	148.095	95.5985
Concentration caculation for modified nt from MRM signal										Concentration nM
			8OXOG (2.58)	M1A (0.803)	M1G (3.776)	M3C (0.730)	M7G (1.269)		8OXOG	M1A	M1G	M3C	M7G
		BR	MRM	MRM	MRM	MRM	MRM		Y = 0.0795*X + 0	Y = 2.166e-005*X + 0	Y = 0.01102*X + 0	Y = 0.0003268*X + 0	Y = 0.0002293*X + 0
NT	WT	1	467.16	1.8175e+06	387602	389174	516915		37.1392	39.367	4271.37	127.182	118.529
NT	WT	2	530.86	2.37374e+06	452812	301593	614349		42.2034	51.4151	4989.99	98.5606	140.87
NT	WT	3	451.57	1.92786e+06	417342	336898	576881		35.8998	41.7574	4599.11	110.098	132.279
NT	XRN1	1	595.76	2.52595e+06	596872	434165	702960		47.3629	54.7121	6577.53	141.885	161.189
NT	XRN1	2	502.24	2.33268e+06	539023	408768	620609		39.9281	50.5259	5940.04	133.585	142.306
NT	XRN1	3	477.67	2.08799e+06	574156	631758	656945		37.9748	45.2258	6327.2	206.459	150.637
			8OXOG	M1A	M1G	M3C	M7G		Y = 0.01757*X + 0	Y = 0.0001195*X + 0	Y = 0.002202*X + 0	Y = 0.001461*X + 0	Y = 0.0002672*X + 0
MMS	WT	1	60.79	1.14647e+06	106975	114628	961410		1.06808	137.003	235.56	167.471	256.889
MMS	WT	2	76.24	1.21201e+06	121261	124316	1.07001e+06		1.33954	144.835	267.017	181.625	285.906
MMS	WT	3	91.69	1.27755e+06	135547	134004	1.17861e+06		1.61099	152.667	298.474	195.779	314.923
MMS	XRN1	1	98.75	1.69362e+06	188464	170696	1.17028e+06		1.73504	202.387	414.998	249.386	312.699
MMS	XRN1	2	115.97	1.76255e+06	195853	188606	1.23963e+06		2.03759	210.625	431.269	275.553	331.228
MMS	XRN1	3	165.1	2.1406e+06	237174	235496	1.43398e+06		2.90081	255.802	522.257	344.06	383.159
									Y = 0.01757*X + 0	Y = 0.0001195*X + 0	Y = 0.002202*X + 0	Y = 0.001461*X + 0	Y = 0.0002672*X + 0
4NQO	WT	1	228.12	1.43268e+06	171793	105279	598867		4.00807	171.205	378.288	153.813	160.017
4NQO	WT	2	136.94	817941	97719.6	58664.4	319046		2.40604	97.7439	215.179	85.7087	85.2491
4NQO	WT	3	159.37	757735	94669.3	53170.1	320436		2.80013	90.5493	208.462	77.6815	85.6206
4NQO	XRN1	1	147.94	1.09586e+06	141765	89309.3	432391		2.59931	130.956	312.167	130.481	115.535
4NQO	XRN1	2	271.7	1.86237e+06	257196	163848	827042		4.77377	222.553	566.345	239.382	220.986
4NQO	XRN1	3	210.76	1.65103e+06	214872	147070	680367		3.70305	197.298	473.149	214.869	181.794
Caculaiton for modified nt to unmodifed nt											Concentration pM to uM
				8OXOG/G	M1A/A	M1G/G	M3C/C	M7G/G		8OXOG/G	M1A/A	M1G/G	M3C/C	M7G/G
NT	WT	1		0.0870724	0.104242	10.0142	0.378559	0.277889		87.0724	104.242	10014.2	378.559	277.889
NT	WT	2		0.0762438	0.105085	9.01481	0.229721	0.254493		76.2438	105.085	9014.81	229.721	254.493
NT	WT	3		0.0749703	0.097926	9.60441	0.298321	0.27624		74.9703	97.926	9604.41	298.321	276.24
NT	XRN1	1		0.0830017	0.105503	11.5269	0.306551	0.282477		83.0017	105.503	11526.9	306.551	282.477
NT	XRN1	2		0.0819055	0.114272	12.1849	0.336068	0.291915		81.9055	114.272	12184.9	336.068	291.915
NT	XRN1	3		0.0804391	0.106044	13.4024	0.540102	0.319084		80.4391	106.044	13402.4	540.102	319.084
MMS	WT	1		0.0171248	2.96545	3.77679	1.78511	4.11877		17.1248	2965.45	3776.79	1785.11	4118.77
MMS	WT	2		0.0197073	2.87802	3.92836	1.76751	4.20626		19.7073	2878.02	3928.36	1767.51	4206.26
MMS	WT	3		0.0218966	2.80385	4.05684	1.75273	4.28043		21.8966	2803.85	4056.84	1752.73	4280.43
MMS	XRN1	1		0.0237538	3.7465	5.6816	2.11393	4.28105		23.7538	3746.5	5681.6	2113.93	4281.05
MMS	XRN1	2		0.0282307	3.99614	5.9752	2.43286	4.58914		28.2307	3996.14	5975.2	2432.86	4589.14
MMS	XRN1	3		0.030706	3.6482	5.52827	2.21291	4.05587		30.706	3648.2	5528.27	2212.91	4055.87
4NQO	WT	1		0.0356827	2.02473	3.36779	0.87223	1.42459		35.6827	2024.73	3367.79	872.23	1424.59
4NQO	WT	2		0.0447179	2.46732	3.99925	1.04373	1.58442		44.7179	2467.32	3999.25	1043.73	1584.42
4NQO	WT	3		0.0553827	2.43669	4.12309	1.01221	1.69346		55.3827	2436.69	4123.09	1012.21	1693.46
4NQO	XRN1	1		0.0523824	3.69125	6.29093	1.61504	2.32832		52.3824	3691.25	6290.93	1615.04	2328.32
4NQO	XRN1	2		0.0435705	2.75936	5.16907	1.41142	2.01695		43.5705	2759.36	5169.07	1411.42	2016.95
4NQO	XRN1	3		0.0387355	2.78879	4.94933	1.45089	1.90164		38.7355	2788.79	4949.33	1450.89	1901.64

## Sheet: HPLC raw
Standard Curves for hplc
pg 8-oxoG	EDC Signal
160	1114
320	2136
640	3865
ng G	DAD Signal @ 254
90	35.4
180	72.6
360	128.2
ng G	DAD Signal @ 280
90	19.7
180	41.2
360	65
Total RNA	EDC Signal
Sample	8-oxoG	G@254		pg/ul 8-oxoG	pmol	ng/ul G	umol		8-oxoG/G		Treatment
1	5297	6368		88.796	296.736		1877.72	6.6294		44.7605	MatA	no
2	4097	5852		67.6855	226.189		1725.39	6.09158		37.1315	MatA	no
3	4585	6078		76.2705	254.878		1792.1	6.32714		40.2833	MatA	no
4	4900	5497		81.812	273.396		1620.58	5.72157		47.7835	xrn1	no
5	5006	4830		83.6767	279.628		1423.67	5.02636		55.6324	xrn1	no
6	1024	767		73.4826	245.562		1229.51	4.34086		56.5698	xrn1	no
7	3856	1132		390.241	1304.09		1816.79	6.41429		203.311	MatA	4NQO
8	4231	850		432.185	1444.26		1363.06	4.81235		300.115	MatA	4NQO
9	4180	833		426.48	1425.2		1335.7	4.71578		302.219	MatA	4NQO
10	2490	773		237.454	793.517		1239.16	4.37494		181.378	xrn1	4NQO
11	1785	616		158.6	530.005		986.552	3.48308		152.165	xrn1	4NQO
12	2053	878.6		188.576	630.177		1409.07	4.97482		126.673	xrn1	4NQO
PolyA RNA	EDC Signal
Sample	8-oxoG	G@254		pg/ul 8-oxoG	pmol		ng/ul G	umol		8-oxoG/G		Treatment
1	848.7	426.6		53.8754	180.039		681.809	2.40717		74.7928	MatA	no
2	811.4	490.1		49.7034	166.097		783.98	2.76789		60.0085	MatA	no
3	816.2	467.7		50.2403	167.891		747.939	2.64065		63.5796	MatA	no
4	796.8	326.6		48.0704	160.64		520.91	1.83911		87.3467	xrn1	no
5	968.3	304		67.2526	224.742		484.547	1.71072		131.373	xrn1	no
6	888.1	184		58.2823	194.766		291.469	1.02905		189.268	xrn1	no
7	3216.8	238		318.747	1065.18		378.354	1.3358		797.406	MatA	4NQO
8	3492	289		349.528	1168.04		460.412	1.62551		718.566	MatA	4NQO
9	1714.9	100.2		150.76	503.803		156.635	0.55301		911.02	MatA	4NQO
10	1303.3	76.8		104.722	349.957		118.985	0.420083		833.066	xrn1	4NQO
11	737.5	49.1		41.4377	138.475		74.4158	0.26273		527.063	xrn1	4NQO
12	983	61		68.8968	230.237		93.5628	0.330329		696.993	xrn1	4NQO

## Sheet: Figure 4_raw protein abundances
Supplemental table 1 Raw protein abundances
Accession	Description	Coverage	# Peptides	# PSMs	# Unique Peptides	# Protein Groups	# AAs	MW [kDa]	calc. pI	emPAI	Protein FDR Confidence Sequest HT	GlyGly(K) Count	GlyGly(K) Positions	Pre-enrichment, Control, rep 1, tech 1	Pre-enrichment, Control, rep 1, tech 2	Pre-enrichment, Control, rep 1, tech 3	Pre-enrichment, Control, rep 2, tech 1	Pre-enrichment, Control, rep 2, tech 2	Pre-enrichment, Control, rep 2, tech 3	Pre-enrichment, 4nqo, rep 1, tech 1	Pre-enrichment, 4nqo, rep rep 1, tech tech 2	Pre-enrichment, 4nqo, rep 1, tech 3	Pre-enrichment, 4nqo, rep 2, tech 1	Pre-enrichment, 4nqo, rep 2, tech 2	Pre-enrichment, 4nqo, rep 2, tech 3	Ub-enriched, Control, rep 1, tech 1	Ub-enriched, Control, rep 1, tech 2	Ub-enriched, Control, rep 1, tech 3	Ub-enriched, Control, rep 2, tech 1	Ub-enriched, Control, rep 2, tech 2	Ub-enriched, Control, rep 2, tech 3	Ub-enriched, 4nqo, rep 1, tech 1	Ub-enriched, 4nqo, rep 1, tech 2	Ub-enriched, 4nqo, rep 1, tech 3	Ub-enriched, 4nqo, rep 2, tech 1	Ub-enriched, 4nqo, rep 2, tech 2	Ub-enriched, 4nqo, rep 2, tech 3
Q08972	[NU+] prion formation protein 1 OS=Saccharomyces cerevisiae (strain ATCC 204508 / S288c) GN=NEW1 PE=1 SV=1	22.6589	21	72	21	1	1196	134.247	5.86	1.108	High	0		1200000	8000000	6400000	38000000	21000000	22000000				16000000	14000000	12000000					3300000
P38631	1,3-beta-glucan synthase component FKS1 OS=Saccharomyces cerevisiae (strain ATCC 204508 / S288c) GN=FKS1 PE=1 SV=2	9.96802	16	37	16	1	1876	214.712	7.23	0.569	High	1	GlyGly [K1547]				8300000	31000000	40000000				10000000	7500000	6400000				3200000	2600000	2600000						1800000
P22146	1,3-beta-glucanosyltransferase GAS1 OS=Saccharomyces cerevisiae (strain ATCC 204508 / S288c) GN=GAS1 PE=1 SV=2	4.47227	4	15	4	1	559	59.545	4.67	0.407	High	0					110000000	86000000	58000000												5700000				4400000	6900000	4900000
P39990	13 kDa ribonucleoprotein-associated protein OS=Saccharomyces cerevisiae (strain ATCC 204508 / S288c) GN=SNU13 PE=1 SV=1	19.0476	1	7	1	1	126	13.56	7.85	0.778	High	0						11000000
P34756	1-phosphatidylinositol 3-phosphate 5-kinase FAB1 OS=Saccharomyces cerevisiae (strain ATCC 204508 / S288c) GN=FAB1 PE=1 SV=3	0.877963	2	4	2	1	2278	257.26	8.38	0.035	Medium	2	GlyGly [K1386; K1390]				20000000		9000000							4700000
P40327	26S protease regulatory subunit 4 homolog OS=Saccharomyces cerevisiae (strain ATCC 204508 / S288c) GN=RPT2 PE=1 SV=3	11.4416	4	10	4	1	437	48.797	6.04	0.532	Medium	0					4600000	13000000	5000000				8800000	1300000
P33297	26S protease regulatory subunit 6A OS=Saccharomyces cerevisiae (strain ATCC 204508 / S288c) GN=RPT5 PE=1 SV=3	17.0507	5	9	5	1	434	48.226	5.06	0.557	Medium	0						550000					790000	6200000	1900000
P33298	26S protease regulatory subunit 6B homolog OS=Saccharomyces cerevisiae (strain ATCC 204508 / S288c) GN=RPT3 PE=1 SV=2	16.8224	5	10	4	1	428	47.864	5.53	0.585	High	0					690000	2400000	150000				7900000	1500000	46000
P33299	26S protease regulatory subunit 7 homolog OS=Saccharomyces cerevisiae (strain ATCC 204508 / S288c) GN=RPT1 PE=1 SV=1	18.2013	7	19	6	1	467	51.95	5.47	0.682	High	0					67000000	81000000	38000000				30000000	20000000	20000000
Q01939	26S protease regulatory subunit 8 homolog OS=Saccharomyces cerevisiae (strain ATCC 204508 / S288c) GN=RPT6 PE=1 SV=4	14.5679	4	7	3	1	405	45.243	9.01	0.425	Medium	0						700000	970000						2700000
P53549	26S protease subunit RPT4 OS=Saccharomyces cerevisiae (strain ATCC 204508 / S288c) GN=RPT4 PE=1 SV=4	16.0183	5	11	4	1	437	49.378	5.73	0.532	Medium	0						55000000	1000000				2800000	4400000	1100000
P38764	26S proteasome regulatory subunit RPN1 OS=Saccharomyces cerevisiae (strain ATCC 204508 / S288c) GN=RPN1 PE=1 SV=3	7.25076	6	30	6	1	993	109.424	4.63	0.341	High	0					61000000	56000000	46000000		1900000	2400000	2000000	15000000	12000000					17000000	11000000				7100000	4600000	3900000
P32496	26S proteasome regulatory subunit RPN12 OS=Saccharomyces cerevisiae (strain ATCC 204508 / S288c) GN=RPN12 PE=1 SV=3	9.12409	2	8	2	1	274	31.899	4.92	0.292	Medium	0					5800000	6500000	5100000				6500000	4900000	1600000
P32565	26S proteasome regulatory subunit RPN2 OS=Saccharomyces cerevisiae (strain ATCC 204508 / S288c) GN=RPN2 PE=1 SV=4	5.82011	5	13	5	1	945	104.167	6.18	0.201	High	0					13000000	11000000	8400000				6800000	6000000	3400000
P40016	26S proteasome regulatory subunit RPN3 OS=Saccharomyces cerevisiae (strain ATCC 204508 / S288c) GN=RPN3 PE=1 SV=5	9.17782	4	9	4	1	523	60.355	5.6	0.311	Medium	0					15000000	26000000	36000000				10000000	6100000	8300000
Q12250	26S proteasome regulatory subunit RPN5 OS=Saccharomyces cerevisiae (strain ATCC 204508 / S288c) GN=RPN5 PE=1 SV=3	5.39326	3	8	3	1	445	51.736	6.13	0.25	Medium	0					7700000	8700000	3300000				7000000	1700000	1800000
Q06103	26S proteasome regulatory subunit RPN7 OS=Saccharomyces cerevisiae (strain ATCC 204508 / S288c) GN=RPN7 PE=1 SV=3	7.45921	3	5	3	1	429	48.928	5.25	0.292	Medium	0					19000000							6400000						3700000	3800000
Q08723	26S proteasome regulatory subunit RPN8 OS=Saccharomyces cerevisiae (strain ATCC 204508 / S288c) GN=RPN8 PE=1 SV=3	14.497	4	12	4	1	338	38.289	5.64	0.551	High	0					4200000	5100000	10000000				5400000	4200000	2200000
Q04062	26S proteasome regulatory subunit RPN9 OS=Saccharomyces cerevisiae (strain ATCC 204508 / S288c) GN=RPN9 PE=1 SV=1	14.2494	5	8	5	1	393	45.754	5.78	0.509	Medium	0					7400000		4600000					3500000	3000000
P38787	2-dehydropantoate 2-reductase OS=Saccharomyces cerevisiae (strain ATCC 204508 / S288c) GN=PAN5 PE=1 SV=1	5.80475	2	5	2	1	379	42.794	6.64	0.179	Medium	0					18000000	8200000	1400000				11000000
Q12166	2-isopropylmalate synthase 2, mitochondrial OS=Saccharomyces cerevisiae (strain ATCC 204508 / S288c) GN=LEU9 PE=1 SV=1	1.49007	1	6	1	1	604	67.158	6.77	0.133	Medium	0																	1900000	2700000	5800000				3600000	200000	2900000
P06208	2-isopropylmalate synthase OS=Saccharomyces cerevisiae (strain ATCC 204508 / S288c) GN=LEU4 PE=1 SV=1	1.45396	1	7	1	1	619	68.366	6.01	0.061	Medium	0																	16000000	8000000	14000000				37000000	32000000	25000000
P20967	2-oxoglutarate dehydrogenase, mitochondrial OS=Saccharomyces cerevisiae (strain ATCC 204508 / S288c) GN=KGD1 PE=1 SV=2	1.08481	1	13	1	1	1014	114.345	7.21	0.044	Medium	0																	37000000	6200000	37000000				27000000	16000000	8500000
P07264	3-isopropylmalate dehydratase OS=Saccharomyces cerevisiae (strain ATCC 204508 / S288c) GN=LEU1 PE=1 SV=3	5.90501	3	5	3	1	779	85.741	5.9	0.151	Medium	0					230000						2800000	240000	370000
Q12452	3-keto-steroid reductase OS=Saccharomyces cerevisiae (strain ATCC 204508 / S288c) GN=ERG27 PE=1 SV=1	14.6974	4	10	4	1	347	39.7	8.32	0.492	Medium	1	GlyGly [K291]				11000000	9100000	4400000				6100000	2400000	640000				7600000	5900000	7100000
P32905	40S ribosomal protein S0-A OS=Saccharomyces cerevisiae (strain ATCC 204508 / S288c) GN=RPS0A PE=1 SV=3	46.0317	11	401	1	1	252	28.007	4.72	15.379	High	0		1100000	580000	3100000			390000	260000	610000		900000	930000
P46654	40S ribosomal protein S0-B OS=Saccharomyces cerevisiae (strain ATCC 204508 / S288c) GN=RPS0B PE=1 SV=2	48.8095	12	396	2	1	252	27.945	4.75	18.307	High	0			670000						650000		6100000	800000	880000
P46784	40S ribosomal protein S10-B OS=Saccharomyces cerevisiae (strain ATCC 204508 / S288c) GN=RPS10B PE=1 SV=1	60.9524	7	116	7	1	105	12.731	9.07	16.783	High	2	GlyGly [K31; K52]		55000000	58000000	180000000	130000000	85000000	66000000	64000000	80000000	76000000	130000000	75000000	5500000	8000000	10000000	65000000	63000000	66000000	13000000	13000000	6200000	25000000	31000000	17000000
P0CX48	40S ribosomal protein S11-B OS=Saccharomyces cerevisiae (strain ATCC 204508 / S288c) GN=RPS11B PE=1 SV=1	66.0256	19	481	19	1	156	17.738	10.78	793.328	High	4	GlyGly [K43; K56; K57; K69]	1100000000	1200000000	1700000000	4100000000	3700000000	2900000000	3000000000	2100000000	3000000000	3000000000	1600000000	1100000000	160000000	170000000	200000000	670000000	610000000	600000000	190000000	160000000	57000000	210000000	140000000	140000000
P48589	40S ribosomal protein S12 OS=Saccharomyces cerevisiae (strain ATCC 204508 / S288c) GN=RPS12 PE=1 SV=1	67.8322	11	214	11	1	143	15.462	4.73	192.07	High	0		110000000	99000000	190000000	910000000	830000000	620000000	650000000	400000000	570000000	810000000	380000000	370000000	120000000	120000000	130000000	250000000	130000000	140000000	210000000	190000000	100000000	97000000	67000000	63000000
P05756	40S ribosomal protein S13 OS=Saccharomyces cerevisiae (strain ATCC 204508 / S288c) GN=RPS13 PE=1 SV=3	72.1854	17	423	17	1	151	17.018	10.43	99	High	0		240000000	210000000	350000000	480000000	810000000	560000000	610000000	410000000	410000000	790000000	85000000	330000000	73000000	67000000	77000000	35000000	43000000	80000000	120000000	100000000	62000000	34000000	27000000	36000000
P39516	40S ribosomal protein S14-B OS=Saccharomyces cerevisiae (strain ATCC 204508 / S288c) GN=RPS14B PE=1 SV=2	74.6377	14	301	14	1	138	14.641	10.54	358.381	High	0		740000000	660000000	680000000	1200000000	990000000	900000000	880000000	640000000	910000000	680000000	510000000	460000000	11000000	18000000	20000000	130000000	150000000	270000000	24000000	54000000	30000000	180000000	130000000	120000000
Q01855	40S ribosomal protein S15 OS=Saccharomyces cerevisiae (strain ATCC 204508 / S288c) GN=RPS15 PE=1 SV=1	75.3521	10	628	10	1	142	15.992	10.7	9999	High	6	GlyGly [K24; K52; K58; K59; K64; K72]	6500000	24000000	50000000	4400000000	3800000000	2400000000	960000000	1400000000	1400000000	1500000000	1800000000	1300000000	16000000	15000000	24000000	300000000	140000000	150000000	8900000	7300000	4000000	130000000	75000000	81000000
P0CX51	40S ribosomal protein S16-A OS=Saccharomyces cerevisiae (strain ATCC 204508 / S288c) GN=RPS16A PE=1 SV=1	65.035	15	514	15	1	143	15.838	10.26	157.489	High	0		350000000	420000000	530000000	3600000000	2900000000	1900000000	2400000000	1500000000	2500000000	2400000000	1500000000	1200000000	120000000	120000000	140000000	620000000	560000000	410000000	140000000	130000000	84000000	220000000	110000000	120000000
P02407	40S ribosomal protein S17-A OS=Saccharomyces cerevisiae (strain ATCC 204508 / S288c) GN=RPS17A PE=1 SV=1	52.9412	11	519	11	1	136	15.779	10.51	371.759	High	2	GlyGly [K23; K59]	140000000	27000000	170000000	430000000	630000000	350000000	330000000	300000000	300000000	530000000	400000000	440000000	37000000	15000000	62000000	170000000	110000000	130000000	35000000	33000000	19000000	130000000	100000000	100000000
P0CX56	40S ribosomal protein S18-B OS=Saccharomyces cerevisiae (strain ATCC 204508 / S288c) GN=RPS18B PE=1 SV=1	58.2192	14	714	14	1	146	17.027	10.27	64.793	High	0		1800000000	1700000000	2200000000	2700000000	2400000000	2100000000	2100000000	1500000000	1900000000	2100000000	1400000000	1300000000	630000000	460000000	490000000	390000000	400000000	400000000	690000000	520000000	320000000	170000000	81000000	120000000
P07280	40S ribosomal protein S19-A OS=Saccharomyces cerevisiae (strain ATCC 204508 / S288c) GN=RPS19A PE=1 SV=2	56.25	8	119	8	1	144	15.907	9.61	4.878	High	2	GlyGly [K103; K119]	220000000	200000000	340000000	160000000	340000000	98000000	440000000	220000000	310000000	360000000	19000000	31000000	2800000	2700000	2700000	2400000		2800000	2500000	1600000	1700000	3100000	2800000
P33442	40S ribosomal protein S1-A OS=Saccharomyces cerevisiae (strain ATCC 204508 / S288c) GN=RPS1A PE=1 SV=2	66.6667	28	349	12	1	255	28.726	9.99	99	High	1	GlyGly [K45]	74000000	67000000	93000000	430000000	420000000	190000000	83000000	90000000	220000000	370000000	430000000	120000000	2300000	2000000		30000000	22000000	23000000			470000		22000000
P23248	40S ribosomal protein S1-B OS=Saccharomyces cerevisiae (strain ATCC 204508 / S288c) GN=RPS1B PE=1 SV=3	62.3529	26	360	10	1	255	28.795	10.02	77.476	High	1	GlyGly [K45]	60000000	22000000	98000000	320000000	370000000	300000000	240000000	130000000	150000000	330000000	68000000	34000000	880000	940000	1300000	13000000	21000000	21000000	130000		270000	1700000	2300000	4500000
P25443	40S ribosomal protein S2 OS=Saccharomyces cerevisiae (strain ATCC 204508 / S288c) GN=RPS2 PE=1 SV=3	71.6535	17	357	17	1	254	27.433	10.43	41.17	High	1	GlyGly [K33]	110000000	210000000	160000000	740000000	800000000	540000000	690000000	210000000	760000000	610000000	380000000	230000000	350000000	280000000	350000000	1100000000	940000000	860000000	4200000000	3900000000	3100000000	3300000000	2900000000	2600000000
P38701	40S ribosomal protein S20 OS=Saccharomyces cerevisiae (strain ATCC 204508 / S288c) GN=RPS20 PE=1 SV=3	56.1983	15	311	15	1	121	13.899	9.52	358.381	High	1	GlyGly [K8]	90000000	120000000	190000000	1600000000	1000000000	1000000000	1200000000	1000000000	870000000	650000000	780000000	630000000	87000000	79000000	120000000	330000000	150000000	170000000	1100000000	1100000000	680000000	580000000	530000000	470000000
P0C0V8	40S ribosomal protein S21-A OS=Saccharomyces cerevisiae (strain ATCC 204508 / S288c) GN=RPS21A PE=1 SV=1	80.4598	12	306	2	1	87	9.74	6.06	176.828	High	0		620000	4700000	6400000	8400000	6100000	55000000	22000000	2800000	14000000	13000000	39000000	13000000								1000000	140000
Q3E754	40S ribosomal protein S21-B OS=Saccharomyces cerevisiae (strain ATCC 204508 / S288c) GN=RPS21B PE=1 SV=1	80.4598	12	308	2	1	87	9.754	6.06	176.828	High	0		7000000	1100000	1300000	19000000	33000000	30000000	4500000	4700000	13000000	45000000	1600000	8600000
P0C0W1	40S ribosomal protein S22-A OS=Saccharomyces cerevisiae (strain ATCC 204508 / S288c) GN=RPS22A PE=1 SV=2	76.9231	13	284	13	1	130	14.617	9.94	49.119	High	0		120000000	63000000	100000000	450000000	590000000	57000000	90000000	350000000	300000000	140000000	150000000	150000000	36000000	30000000	34000000	52000000	46000000	87000000	32000000	27000000	20000000	51000000	51000000	55000000
P0CX30	40S ribosomal protein S23-B OS=Saccharomyces cerevisiae (strain ATCC 204508 / S288c) GN=RPS23B PE=1 SV=1	20.6897	4	134	4	1	145	16.028	10.73	1.512	High	0		170000000	72000000	46000000	180000000	200000000	1700000000	130000000	180000000	1200000000	440000000	480000000	790000000	130000000	150000000	190000000	1400000000	830000000	1100000000	91000000	95000000	37000000	800000000	690000000	550000000
P0CX32	40S ribosomal protein S24-B OS=Saccharomyces cerevisiae (strain ATCC 204508 / S288c) GN=RPS24B PE=1 SV=1	68.1481	16	241	16	1	135	15.319	10.51	62.096	High	3	GlyGly [K11; K43; K99]	130000000	120000000	250000000	260000000	490000000	220000000	340000000	48000000	130000000	370000000	650000000	170000000	4200000	5000000	4400000	59000000	58000000	57000000	6800000	3400000	8900000	23000000	16000000	22000000
Q3E792	40S ribosomal protein S25-A OS=Saccharomyces cerevisiae (strain ATCC 204508 / S288c) GN=RPS25A PE=1 SV=1	59.2593	10	144	1	1	108	12.032	10.32	267.27	High	2	GlyGly [K90; K94]				5200000		20000000		2300000	8300000		6300000	7400000
P0C0T4	40S ribosomal protein S25-B OS=Saccharomyces cerevisiae (strain ATCC 204508 / S288c) GN=RPS25B PE=1 SV=1	59.2593	10	140	1	1	108	12.002	10.32	267.27	High	2	GlyGly [K90; K94]						5800000					1800000
P39938	40S ribosomal protein S26-A OS=Saccharomyces cerevisiae (strain ATCC 204508 / S288c) GN=RPS26A PE=1 SV=1	34.4538	6	73	6	1	119	13.496	10.76	9	High	0		5900000	3800000	5600000	1700000000	1600000000	1100000000	650000000	1600000000	1100000000	1500000000	760000000	7500000	23000000	21000000	25000000	33000000	33000000	37000000	13000000	11000000	6000000	6100000
P35997	40S ribosomal protein S27-A OS=Saccharomyces cerevisiae (strain ATCC 204508 / S288c) GN=RPS27A PE=1 SV=1	23.1707	2	3	2	1	82	8.874	9.14	1.512	Medium	1	GlyGly [K72]																		2700000						2400000
Q3E7X9	40S ribosomal protein S28-A OS=Saccharomyces cerevisiae (strain ATCC 204508 / S288c) GN=RPS28A PE=1 SV=1	74.6269	8	109	1	1	67	7.587	10.78	561.341	High	0		75000000	65000000	73000000				87000000	44000000
P0C0X0	40S ribosomal protein S28-B OS=Saccharomyces cerevisiae (strain ATCC 204508 / S288c) GN=RPS28B PE=1 SV=1	74.6269	8	107	1	1	67	7.56	10.78	561.341	High	0								6800000	6200000		2500000	3800000
P41057	40S ribosomal protein S29-A OS=Saccharomyces cerevisiae (strain ATCC 204508 / S288c) GN=RPS29A PE=1 SV=3	32.1429	3	35	3	1	56	6.656	10.27	4.623	High	0		9700000	7500000	15000000	160000000	170000000	95000000	300000000	180000000	160000000	160000000	76000000	34000000		1400000	1500000	24000000	28000000	44000000		21000000		17000000	5700000	19000000
P41058	40S ribosomal protein S29-B OS=Saccharomyces cerevisiae (strain ATCC 204508 / S288c) GN=RPS29B PE=1 SV=3	14.2857	2	14	2	1	56	6.723	10.01	2.162	High	0					9000000		170000000	80000000	53000000	71000000	21000000		91000000				28000000		25000000					14000000	13000000
P05750	40S ribosomal protein S3 OS=Saccharomyces cerevisiae (strain ATCC 204508 / S288c) GN=RPS3 PE=1 SV=5	76.6667	26	525	26	1	240	26.486	9.41	257.086	High	2	GlyGly [K45; K212]	490000000	400000000	480000000	2900000000	2400000000	1700000000	1900000000	1100000000	1900000000	1900000000	1200000000	1200000000	95000000	89000000	100000000	340000000	280000000	200000000	110000000	110000000	48000000	170000000	110000000	120000000
P0CX34	40S ribosomal protein S30-B OS=Saccharomyces cerevisiae (strain ATCC 204508 / S288c) GN=RPS30B PE=1 SV=1	28.5714	4	56	4	1	63	7.114	11.68	45.416	High	0		71000000	28000000	87000000	110000000	120000000	46000000	59000000	30000000	49000000	130000000	22000000	24000000	32000000	13000000	15000000	28000000	22000000	32000000	36000000	34000000	7000000	8900000	5900000	13000000
P0CX36	40S ribosomal protein S4-B OS=Saccharomyces cerevisiae (strain ATCC 204508 / S288c) GN=RPS4B PE=1 SV=1	79.6935	28	728	28	1	261	29.392	10.08	232.572	High	5	GlyGly [K106; K134; K168; K174; K179]	350000000	330000000	650000000	3100000000	2800000000	2100000000	1600000000	920000000	1500000000	2100000000	930000000	1000000000	110000000	100000000	140000000	310000000	270000000	450000000	98000000	130000000	31000000	250000000	200000000	140000000
P26783	40S ribosomal protein S5 OS=Saccharomyces cerevisiae (strain ATCC 204508 / S288c) GN=RPS5 PE=1 SV=3	58.2222	17	596	17	1	225	25.023	8.59	120.153	High	0		56000000	56000000	37000000	1300000000	2700000000	2400000000	1100000000	1400000000	2100000000	2000000000	570000000	1700000000	81000000	86000000	110000000	810000000	480000000	370000000	65000000	65000000	32000000	340000000	230000000	180000000
P0CX37	40S ribosomal protein S6-A OS=Saccharomyces cerevisiae (strain ATCC 204508 / S288c) GN=RPS6A PE=1 SV=1	56.7797	19	374	19	1	236	26.98	10.45	48.239	High	0		680000000	600000000	540000000	1500000000	1500000000	1600000000	1300000000	980000000	1200000000	1100000000	810000000	810000000	58000000	61000000	80000000	120000000	110000000	140000000	30000000	30000000	22000000	60000000	54000000	46000000
P26786	40S ribosomal protein S7-A OS=Saccharomyces cerevisiae (strain ATCC 204508 / S288c) GN=RPS7A PE=1 SV=4	83.6842	25	709	12	1	190	21.609	9.83	267.27	High	3	GlyGly [K83; K84; K151]	91000000	40000000	95000000	120000000	470000000	110000000	350000000	180000000	280000000	590000000	320000000	80000000	88000000	86000000	94000000	86000000	9000000	100000000	140000000	200000000	86000000	89000000	37000000	53000000
P48164	40S ribosomal protein S7-B OS=Saccharomyces cerevisiae (strain ATCC 204508 / S288c) GN=RPS7B PE=1 SV=1	70	22	596	9	1	190	21.621	9.92	99	High	2	GlyGly [K83; K151]	2400000	7200000	9600000	120000000	220000000	79000000	190000000	43000000	91000000	140000000	37000000	26000000	60000000	62000000	70000000	57000000	20000000	50000000	93000000	120000000	48000000	130000000	100000000	100000000
P0CX39	40S ribosomal protein S8-A OS=Saccharomyces cerevisiae (strain ATCC 204508 / S288c) GN=RPS8A PE=1 SV=1	45	12	288	12	1	200	22.476	10.67	27.48	High	0		1300000000	1000000000	1200000000	380000000	500000000	810000000	480000000	380000000	590000000	510000000	460000000	690000000	30000000	19000000	19000000	15000000	31000000	91000000	26000000	16000000	9100000	87000000	31000000	20000000
O13516	40S ribosomal protein S9-A OS=Saccharomyces cerevisiae (strain ATCC 204508 / S288c) GN=RPS9A PE=1 SV=3	64.467	20	329	1	1	197	22.429	9.98	47.697	High	0					84000000	90000000	76000000					35000000
P05755	40S ribosomal protein S9-B OS=Saccharomyces cerevisiae (strain ATCC 204508 / S288c) GN=RPS9B PE=1 SV=4	67.6923	22	366	3	1	195	22.285	10.1	73.989	High	0		19000000	13000000	23000000	1100000000	1800000000	1600000000	240000000	390000000	230000000	400000000	830000000	590000000				2500000
P36523	54S ribosomal protein L15, mitochondrial OS=Saccharomyces cerevisiae (strain ATCC 204508 / S288c) GN=MRPL15 PE=1 SV=3	4.34783	1	4	1	1	253	28.15	9.25	0.155	Medium	0					450000	630000	300000				1900000
P36534	54S ribosomal protein L40, mitochondrial OS=Saccharomyces cerevisiae (strain ATCC 204508 / S288c) GN=MRPL40 PE=1 SV=2	4.3771	1	4	1	1	297	33.73	9.45	0.122	Medium	0					8900000			3400000	2000000	3500000
P32387	54S ribosomal protein L41, mitochondrial OS=Saccharomyces cerevisiae (strain ATCC 204508 / S288c) GN=MRP20 PE=1 SV=1	5.32319	1	7	1	1	263	30.547	9.42	0.145	Medium	0		450000		2200000		13000000	8500000			6900000		6200000	3500000
P53724	54S ribosomal protein L50, mitochondrial OS=Saccharomyces cerevisiae (strain ATCC 204508 / S288c) GN=MRPL50 PE=1 SV=1	8.63309	1	5	1	1	139	16.273	8.68	0.259	Medium	0						5900000		1800000	1000000		4100000		2800000
P05694	5-methyltetrahydropteroyltriglutamate--homocysteine methyltransferase OS=Saccharomyces cerevisiae (strain ATCC 204508 / S288c) GN=MET6 PE=1 SV=4	6.77966	4	9	4	1	767	85.807	6.47	0.194	Medium	0					37000000	22000000	15000000					1700000	1600000
P05317	60S acidic ribosomal protein P0 OS=Saccharomyces cerevisiae (strain ATCC 204508 / S288c) GN=RPP0 PE=1 SV=2	45.1923	19	458	19	1	312	33.696	4.83	65.608	High	2	GlyGly [K14; K97]	2700000000	2200000000	2300000000	1000000000	1100000000	940000000	1800000000	940000000	1400000000	1000000000	720000000	310000000	110000000	100000000	110000000	89000000	60000000	56000000	73000000	72000000	38000000	56000000	37000000	38000000
P05318	60S acidic ribosomal protein P1-alpha OS=Saccharomyces cerevisiae (strain ATCC 204508 / S288c) GN=RPP1A PE=1 SV=4	20.7547	1	25	1	1	106	10.901	3.88	1.154	High	0		700000	77000		24000000	140000000	14000000	800000	4200000	1000000	25000000	3200000	110000
P10622	60S acidic ribosomal protein P1-beta OS=Saccharomyces cerevisiae (strain ATCC 204508 / S288c) GN=RPP1B PE=1 SV=3	15.0943	1	5	1	1	106	10.661	4.01	0.778	Medium	0			22000000				2700000		5600000			720000	4100000
P05319	60S acidic ribosomal protein P2-alpha OS=Saccharomyces cerevisiae (strain ATCC 204508 / S288c) GN=RPP2A PE=1 SV=1	54.717	6	212	6	1	106	10.739	4.04	20.544	High	0		250000000	330000000	450000000	6200000	77000000	7800000	200000000	290000000	120000000	10000000	210000000	12000000	5600000	8100000	14000000			640000	4600000	5000000	130000	5600000	2600000	4000000
P02400	60S acidic ribosomal protein P2-beta OS=Saccharomyces cerevisiae (strain ATCC 204508 / S288c) GN=RPP2B PE=1 SV=2	54.5455	9	241	9	1	110	11.043	4.15	315.228	High	0		750000000	690000000	660000000	54000000	160000000	170000000	240000000	190000000	240000000	180000000	300000000	70000000	14000000	12000000	20000000				8000000		610000	6400000	1600000	3700000
P38861	60S ribosomal export protein NMD3 OS=Saccharomyces cerevisiae (strain ATCC 204508 / S288c) GN=NMD3 PE=1 SV=3	12.3552	6	31	6	1	518	59.058	5.47	0.701	High	0		3900000	5700000	5800000	14000000	3800000	6700000		410000	2100000	8300000	4700000	4200000		1900000	2300000		4700000			940000
P41805	60S ribosomal protein L10 OS=Saccharomyces cerevisiae (strain ATCC 204508 / S288c) GN=RPL10 PE=1 SV=1	66.5158	22	452	22	1	221	25.345	10.02	39.842	High	1	GlyGly [K191]	55000000	100000000	49000000	2200000000	2500000000	2200000000	990000000	990000000	1500000000	1100000000	1300000000	1100000000	120000000	92000000	110000000	79000000	100000000	120000000	120000000	110000000	23000000	140000000	120000000	61000000
P0C0W9	60S ribosomal protein L11-A OS=Saccharomyces cerevisiae (strain ATCC 204508 / S288c) GN=RPL11A PE=1 SV=2	78.7356	20	568	20	1	174	19.707	9.92	1257.92	High	2	GlyGly [K75; K166]	1600000000	1200000000	1300000000	1100000000	1300000000	1300000000	1300000000	1100000000	1700000000	910000000	880000000	750000000	680000000	610000000	730000000	140000000	69000000	61000000	600000000	500000000	79000000	48000000	27000000	56000000
P0CX53	60S ribosomal protein L12-A OS=Saccharomyces cerevisiae (strain ATCC 204508 / S288c) GN=RPL12A PE=1 SV=1	72.7273	11	431	11	1	165	17.812	9.41	49.119	High	0		2300000000	2600000000	2500000000	110000000	910000000	300000000	1500000000	910000000	900000000	830000000	380000000	190000000	110000000	89000000	110000000	75000000	87000000	190000000	18000000	590000		150000000	65000000	220000000
P40212	60S ribosomal protein L13-B OS=Saccharomyces cerevisiae (strain ATCC 204508 / S288c) GN=RPL13B PE=1 SV=1	59.799	19	409	19	1	199	22.511	11.08	283.804	High	1	GlyGly [K81]	1600000000	1100000000	1600000000	510000000	900000000	720000000	1100000000	680000000	1600000000	790000000	740000000	390000000	350000000	340000000	410000000	660000000	580000000	470000000	110000000	110000000	120000000	300000000	220000000	180000000
P36105	60S ribosomal protein L14-A OS=Saccharomyces cerevisiae (strain ATCC 204508 / S288c) GN=RPL14A PE=1 SV=1	76.8116	20	520	20	1	138	15.158	10.93	350.119	High	3	GlyGly [K50; K101; K102]	680000000	650000000	550000000	1400000000	1500000000	1800000000	1800000000	1500000000	2100000000	1200000000	1100000000	930000000	500000000	390000000	440000000	130000000	140000000	160000000	600000000	520000000	320000000	51000000	26000000	41000000
P05748	60S ribosomal protein L15-A OS=Saccharomyces cerevisiae (strain ATCC 204508 / S288c) GN=RPL15A PE=1 SV=3	36.2745	10	408	10	1	204	24.407	11.39	17.738	High	0		400000000	360000000	570000000	4600000000	3100000000	2800000000	2200000000	2100000000	2300000000	1900000000	1900000000	1500000000	170000000	150000000	200000000	540000000	500000000	410000000	61000000	45000000	37000000	210000000	150000000	130000000
P26784	60S ribosomal protein L16-A OS=Saccharomyces cerevisiae (strain ATCC 204508 / S288c) GN=RPL16A PE=1 SV=3	60.804	20	453	10	1	199	22.187	10.48	28.552	High	0		250000000	130000000	250000000	430000000	350000000	510000000	180000000	150000000	210000000	31000000	190000000	45000000	320000	480000	1700000	4200000	3800000	4700000		480000		1400000	920000	470000
P26785	60S ribosomal protein L16-B OS=Saccharomyces cerevisiae (strain ATCC 204508 / S288c) GN=RPL16B PE=1 SV=3	51.0101	19	444	9	1	198	22.235	10.55	16.191	High	0		270000000	210000000	270000000	130000000	320000000	250000000	94000000	16000000	330000000	130000000	140000000	96000000	1100000			990000	1700000	2600000	5600000	5400000		930000	640000	1800000
P05740	60S ribosomal protein L17-A OS=Saccharomyces cerevisiae (strain ATCC 204508 / S288c) GN=RPL17A PE=1 SV=4	60.3261	15	359	2	1	184	20.537	10.92	157.489	High	2	GlyGly [K13; K89]	5400000000	5300000000	6200000000	2200000000	2700000000	1800000000	2000000000	2200000000	1600000000	2300000000	760000000	600000000	4100000	3600000	5700000			8000000	1400000	1600000	130000
P46990	60S ribosomal protein L17-B OS=Saccharomyces cerevisiae (strain ATCC 204508 / S288c) GN=RPL17B PE=1 SV=2	60.3261	15	343	2	1	184	20.539	10.92	198.526	High	2	GlyGly [K13; K89]	3500000000	1700000000	5000000000	1400000000	1600000000	1500000000	2200000000	1500000000	2000000000	1300000000	860000000	490000000
P0CX49	60S ribosomal protein L18-A OS=Saccharomyces cerevisiae (strain ATCC 204508 / S288c) GN=RPL18A PE=1 SV=1	54.8387	15	416	15	1	186	20.551	11.71	17.478	High	1	GlyGly [K133]	500000000	570000000	780000000	220000000	420000000	1200000000	450000000	400000000	1000000000	460000000	330000000	320000000	150000000	140000000	150000000	470000000	270000000	320000000	100000000	98000000	59000000	120000000	85000000	80000000
P0CX82	60S ribosomal protein L19-A OS=Saccharomyces cerevisiae (strain ATCC 204508 / S288c) GN=RPL19A PE=1 SV=1	38.0952	14	694	14	1	189	21.691	11.36	38.811	High	0		600000000	670000000	970000000	5600000000	4500000000	4100000000	2900000000	1900000000	4200000000	3600000000	3100000000	2500000000	1300000000	1200000000	1400000000	3200000000	1800000000	1300000000	700000000	630000000	270000000	1300000000	830000000	690000000
P0CX43	60S ribosomal protein L1-A OS=Saccharomyces cerevisiae (strain ATCC 204508 / S288c) GN=RPL1A PE=1 SV=1	37.788	12	136	12	1	217	24.47	9.72	16.013	High	0		200000000	250000000	240000000	1000000000	1100000000	840000000	60000000	35000000	47000000	570000000	53000000	40000000	16000000	7700000	17000000	180000000	180000000	240000000	8400000	7600000	5000000	96000000	41000000	89000000
P0CX24	60S ribosomal protein L20-B OS=Saccharomyces cerevisiae (strain ATCC 204508 / S288c) GN=RPL20B PE=1 SV=1	87.7907	32	693	32	1	172	20.424	10.3	6811.92	High	3	GlyGly [K38; K141; K149]	2800000000	2300000000	2300000000	2300000000	1800000000	1500000000	1900000000	1600000000	1400000000	1400000000	1400000000	760000000	3200000000	2200000000	2200000000	42000000	18000000	35000000	2300000000	1700000000	1500000000	150000000	51000000	100000000
Q02753	60S ribosomal protein L21-A OS=Saccharomyces cerevisiae (strain ATCC 204508 / S288c) GN=RPL21A PE=1 SV=1	73.125	18	688	3	1	160	18.231	10.39	773.264	High	1	GlyGly [K120]	12000000	84000000	260000000	2200000000	1800000000	1300000000	1200000000	340000000	1100000000	730000000	500000000	480000000	3100000000	2800000000	3400000000	1500000000	1900000000	760000000	2900000000	2400000000	910000000	1500000000	890000000	830000000
Q12672	60S ribosomal protein L21-B OS=Saccharomyces cerevisiae (strain ATCC 204508 / S288c) GN=RPL21B PE=1 SV=1	73.125	18	702	3	1	160	18.263	10.39	999	High	1	GlyGly [K120]			9500000	45000000	32000000	250000000	31000000	49000000	100000000	19000000	55000000	40000000	490000000	410000000	540000000	720000000	340000000	210000000	310000000	320000000	170000000	590000000	420000000	210000000
P05749	60S ribosomal protein L22-A OS=Saccharomyces cerevisiae (strain ATCC 204508 / S288c) GN=RPL22A PE=1 SV=3	71.0744	6	93	6	1	121	13.685	6.14	38.811	High	0		83000000	60000000	150000000	51000000	1900000	38000000	190000000	50000000	150000000	79000000	25000000	17000000	120000000	83000000	96000000	81000000	51000000	3900000	120000000	100000000	68000000		26000000	18000000
P0CX42	60S ribosomal protein L23-B OS=Saccharomyces cerevisiae (strain ATCC 204508 / S288c) GN=RPL23B PE=1 SV=1	47.4453	13	597	13	1	137	14.464	10.33	1257.92	High	0		1600000000	990000000	1400000000	800000000	1100000000	550000000	2100000000	650000000	2100000000	900000000	430000000	670000000	1800000000	1700000000	1800000000	310000000	180000000	310000000	1600000000	1500000000	1400000000	120000000	56000000	61000000
P04449	60S ribosomal protein L24-A OS=Saccharomyces cerevisiae (strain ATCC 204508 / S288c) GN=RPL24A PE=1 SV=1	41.9355	12	600	3	1	155	17.603	11.28	99	High	1	GlyGly [K12]	580000000	1100000000	1400000000	150000000	390000000	180000000	630000000	280000000	450000000	330000000	91000000	170000000	12000000	5600000	23000000	12000000			21000000	20000000	6600000	4400000
P24000	60S ribosomal protein L24-B OS=Saccharomyces cerevisiae (strain ATCC 204508 / S288c) GN=RPL24B PE=1 SV=1	41.9355	12	682	3	1	155	17.537	11.37	99	High	1	GlyGly [K12]	500000000	490000000	900000000	430000000	710000000	590000000	850000000	560000000	770000000	590000000	240000000	170000000	5300000	4200000	5100000				7300000	5800000	2900000
P04456	60S ribosomal protein L25 OS=Saccharomyces cerevisiae (strain ATCC 204508 / S288c) GN=RPL25 PE=1 SV=4	68.3099	14	551	14	1	142	15.748	10.11	1332.52	High	2	GlyGly [K74; K75]	1300000000	780000000	1300000000	1900000000	1500000000	1000000000	1800000000	1600000000	1700000000	1100000000	820000000	820000000	300000000	260000000	320000000	790000000	490000000	260000000	100000000	95000000	38000000	320000000	210000000	150000000
P05743	60S ribosomal protein L26-A OS=Saccharomyces cerevisiae (strain ATCC 204508 / S288c) GN=RPL26A PE=1 SV=3	62.9921	18	455	5	1	127	14.225	10.58	748.894	High	1	GlyGly [K69]				580000000	600000000	560000000	310000000	300000000	420000000	320000000	320000000	250000000	46000000	39000000	56000000	180000000	160000000	140000000	35000000	29000000	11000000	88000000	68000000	52000000
P53221	60S ribosomal protein L26-B OS=Saccharomyces cerevisiae (strain ATCC 204508 / S288c) GN=RPL26B PE=1 SV=2	62.9921	18	474	5	1	127	14.226	10.46	561.341	High	1	GlyGly [K69]	110000000	120000000	73000000	1700000000	1400000000	1000000000	1300000000	840000000	1100000000	890000000	1200000000	680000000	39000000	28000000	37000000	210000000	250000000	130000000	15000000	14000000	7900000	130000000	92000000	76000000
P0C2H6	60S ribosomal protein L27-A OS=Saccharomyces cerevisiae (strain ATCC 204508 / S288c) GN=RPL27A PE=1 SV=1	69.1176	13	584	13	1	136	15.522	10.36	561.341	High	0		8100000000	7100000000	7900000000	1300000000	1400000000	1000000000	1800000000	1100000000	1300000000	970000000	1000000000	500000000	440000000	370000000	410000000	160000000	150000000	190000000	370000000	300000000	190000000	120000000	68000000	86000000
P02406	60S ribosomal protein L28 OS=Saccharomyces cerevisiae (strain ATCC 204508 / S288c) GN=RPL28 PE=1 SV=3	66.443	16	262	16	1	149	16.711	10.62	420.697	High	1	GlyGly [K126]	3700000000	320000000	4100000000	510000000	1000000000	370000000	1500000000	1100000000	470000000	1000000000	350000000	150000000	460000000	440000000	500000000	790000000	510000000	580000000	100000000	130000000	39000000	510000000	430000000	430000000
P05747	60S ribosomal protein L29 OS=Saccharomyces cerevisiae (strain ATCC 204508 / S288c) GN=RPL29 PE=1 SV=3	13.5593	1	28	1	1	59	6.665	11.31	1.154	High	0							200000000			320000000			73000000	110000000	130000000	220000000	480000000	310000000	320000000	35000000	25000000	6800000	290000000	120000000	150000000
P0CX46	60S ribosomal protein L2-B OS=Saccharomyces cerevisiae (strain ATCC 204508 / S288c) GN=RPL2B PE=1 SV=1	74.8031	25	726	25	1	254	27.392	11.11	856.696	High	0		1500000000	1500000000	1500000000	1400000000	1200000000	610000000	1000000000	650000000	810000000	860000000	490000000	460000000	480000000	400000000	490000000	440000000	260000000	340000000	270000000	250000000	190000000	230000000	180000000	160000000
P14126	60S ribosomal protein L3 OS=Saccharomyces cerevisiae (strain ATCC 204508 / S288c) GN=RPL3 PE=1 SV=4	65.3747	32	642	32	1	387	43.73	10.29	214.443	High	0		970000000	980000000	1000000000	540000000	640000000	480000000	330000000	350000000	470000000	380000000	600000000	320000000	330000000	260000000	310000000	190000000	140000000	210000000	160000000	120000000	51000000	170000000	150000000	120000000
P14120	60S ribosomal protein L30 OS=Saccharomyces cerevisiae (strain ATCC 204508 / S288c) GN=RPL30 PE=1 SV=3	84.7619	18	429	18	1	105	11.408	9.8	19306	High	1	GlyGly [K22]	220000000	140000000	280000000	140000000	200000000	120000000	240000000	160000000	200000000	120000000	110000000	97000000	220000000	220000000	230000000	68000000	52000000	48000000	110000000	96000000	41000000	34000000	27000000	24000000
P0C2H9	60S ribosomal protein L31-B OS=Saccharomyces cerevisiae (strain ATCC 204508 / S288c) GN=RPL31B PE=1 SV=1	68.1416	11	189	11	1	113	12.959	9.99	99	High	0		580000000	670000000	570000000	160000000	270000000	830000000	370000000	600000000	370000000	230000000	56000000	590000000					16000000	11000000				15000000	22000000	7000000
P38061	60S ribosomal protein L32 OS=Saccharomyces cerevisiae (strain ATCC 204508 / S288c) GN=RPL32 PE=1 SV=1	48.4615	10	504	10	1	130	14.762	11.17	30.623	High	0		4700000000	4200000000	6700000000	1100000000	2200000000	1200000000	3000000000	1300000000	2400000000	1800000000	480000000	560000000	1000000000	1000000000	1200000000	270000000	390000000	660000000	380000000	390000000	150000000	300000000	140000000	250000000
P05744	60S ribosomal protein L33-A OS=Saccharomyces cerevisiae (strain ATCC 204508 / S288c) GN=RPL33A PE=1 SV=3	71.9626	17	488	3	1	107	12.147	11.08	463.159	High	2	GlyGly [K47; K92]	250000000	1000000000	850000000	120000000		5100000	46000000	250000000	160000000		210000000	180000000							960000		520000
P41056	60S ribosomal protein L33-B OS=Saccharomyces cerevisiae (strain ATCC 204508 / S288c) GN=RPL33B PE=1 SV=2	71.9626	16	481	2	1	107	12.161	11.08	358.381	High	1	GlyGly [K92]		320000000	350000000		32000000		28000000	300000	25000000		7600000	19000000	1800000						1800000
P40525	60S ribosomal protein L34-B OS=Saccharomyces cerevisiae (strain ATCC 204508 / S288c) GN=RPL34B PE=1 SV=1	12.3967	4	47	4	1	121	13.633	10.83	1.783	High	0		98000000	99000000	190000000	810000000	640000000	710000000	890000000	1900000000	890000000	860000000	310000000	460000000	5400000	5100000	6300000				2800000
P0CX84	60S ribosomal protein L35-A OS=Saccharomyces cerevisiae (strain ATCC 204508 / S288c) GN=RPL35A PE=1 SV=1	46.6667	14	240	14	1	120	13.901	10.58	2153.43	High	3	GlyGly [K14; K32; K94]	1200000000	1000000000	1600000000	580000000	780000000	450000000	700000000	380000000	510000000	660000000	450000000	210000000	54000000	54000000	9000000	440000000	22000000	230000000	14000000	13000000	2500000	190000000	18000000	120000000
P05745	60S ribosomal protein L36-A OS=Saccharomyces cerevisiae (strain ATCC 204508 / S288c) GN=RPL36A PE=1 SV=3	65	16	514	1	1	100	11.117	11.59	1929.7	High	0																			240000					370000
O14455	60S ribosomal protein L36-B OS=Saccharomyces cerevisiae (strain ATCC 204508 / S288c) GN=RPL36B PE=1 SV=3	65	16	516	1	1	100	11.128	11.59	1929.7	High	0																			740000				670000	1300000	740000
P49167	60S ribosomal protein L38 OS=Saccharomyces cerevisiae (strain ATCC 204508 / S288c) GN=RPL38 PE=1 SV=1	69.2308	10	530	10	1	78	8.821	10.93	629.957	High	2	GlyGly [K61; K63]	360000000	280000000	620000000	33000000	230000000	130000000	310000000	200000000	320000000	200000000	150000000	110000000	48000000	63000000	48000000	28000000	83000000	73000000	26000000	32000000	16000000	27000000	27000000	27000000
P04650	60S ribosomal protein L39 OS=Saccharomyces cerevisiae (strain ATCC 204508 / S288c) GN=RPL39 PE=1 SV=3	45.098	3	158	3	1	51	6.338	12.56	315.228	High	0		2000000000	1900000000	2100000000	1100000000	1200000000	680000000	1200000000	300000000	850000000	1000000000	160000000	340000000	460000000	360000000	390000000	550000000	420000000	150000000	470000000	390000000	260000000	200000000	210000000	160000000
P0CX28	60S ribosomal protein L42-B OS=Saccharomyces cerevisiae (strain ATCC 204508 / S288c) GN=RPL42B PE=1 SV=1	20.7547	2	6	2	1	106	12.204	10.59	2.162	Medium	0										2600000					410000	1700000	4000000								3800000
P0CX25	60S ribosomal protein L43-A OS=Saccharomyces cerevisiae (strain ATCC 204508 / S288c) GN=RPL43A PE=1 SV=1	38.0435	5	303	5	1	92	10.084	10.42	13.678	High	0		420000000	370000000	330000000	12000000	23000000	19000000	96000000	77000000	87000000	7300000	5500000	18000000	6300000	12000000	16000000	3700000	3900000	12000000	4800000	5200000	3500000	5500000	4600000	3000000
P10664	60S ribosomal protein L4-A OS=Saccharomyces cerevisiae (strain ATCC 204508 / S288c) GN=RPL4A PE=1 SV=4	58.5635	23	934	2	1	362	39.068	10.64	69.795	High	0		6800000000	6300000000	8000000000	860000000	1100000000	1000000000	2200000000	1300000000	2000000000	890000000	340000000	120000000	80000000	70000000	78000000	50000000	60000000	45000000	18000000	18000000	13000000	17000000		12000000
P49626	60S ribosomal protein L4-B OS=Saccharomyces cerevisiae (strain ATCC 204508 / S288c) GN=RPL4B PE=1 SV=2	58.5635	23	797	2	1	362	39.038	10.64	55.234	High	0		1400000000	1400000000	1800000000	360000000	470000000	210000000	1000000000	510000000	880000000	340000000	49000000	45000000	26000000	22000000	45000000	3900000	17000000		6400000		11000000	1400000
P26321	60S ribosomal protein L5 OS=Saccharomyces cerevisiae (strain ATCC 204508 / S288c) GN=RPL5 PE=1 SV=4	63.6364	21	627	21	1	297	33.694	6.83	60.585	High	0		350000000	380000000	430000000	1500000000	1200000000	940000000	1200000000	480000000	850000000	980000000	740000000	500000000	390000000	180000000	430000000	350000000	170000000	220000000	160000000	62000000	110000000	210000000	86000000	110000000
Q02326	60S ribosomal protein L6-A OS=Saccharomyces cerevisiae (strain ATCC 204508 / S288c) GN=RPL6A PE=1 SV=2	77.2727	22	329	8	1	176	19.949	10.1	214.443	High	0		38000000	280000000	350000000	150000000	240000000	230000000	280000000	47000000	250000000	180000000	98000000	250000000	13000000	18000000	25000000	56000000	43000000	46000000	5800000	9900000	2600000	37000000	6700000	14000000
P05739	60S ribosomal protein L6-B OS=Saccharomyces cerevisiae (strain ATCC 204508 / S288c) GN=RPL6B PE=1 SV=4	75.5682	21	347	7	1	176	19.974	10.08	141.51	High	0		720000000	880000000	1200000000	180000000	110000000	370000000	520000000	320000000	460000000	44000000	190000000	13000000	13000000	9800000	25000000	56000000	43000000	46000000	3100000	5200000	4900000	37000000	6700000	7400000
P05737	60S ribosomal protein L7-A OS=Saccharomyces cerevisiae (strain ATCC 204508 / S288c) GN=RPL7A PE=1 SV=3	81.9672	32	918	32	1	244	27.621	10.15	334.982	High	0		1700000000	1300000000	1600000000	3700000000	3300000000	2500000000	2100000000	1800000000	3300000000	2500000000	1800000000	1500000000	520000000	450000000	560000000	1300000000	940000000	890000000	280000000	270000000	170000000	600000000	470000000	430000000
P17076	60S ribosomal protein L8-A OS=Saccharomyces cerevisiae (strain ATCC 204508 / S288c) GN=RPL8A PE=1 SV=4	87.5	38	1003	8	1	256	28.107	10.04	1144.05	High	3	GlyGly [K6; K15; K18]	160000000	140000000	240000000	120000000	160000000	71000000	210000000	100000000	98000000	120000000	84000000	76000000	25000000	19000000	24000000	9400000	22000000	28000000	9100000	7900000	2300000	80000000	87000000	57000000
P29453	60S ribosomal protein L8-B OS=Saccharomyces cerevisiae (strain ATCC 204508 / S288c) GN=RPL8B PE=1 SV=3	88.2812	41	954	11	1	256	28.094	10.02	1144.05	High	4	GlyGly [K6; K15; K18; K111]	310000000	540000000	520000000	60000000	190000000	150000000	270000000	260000000	220000000	120000000	65000000	81000000	14000000	13000000	30000000	29000000	16000000	19000000	8100000	2700000	540000	23000000	27000000	32000000
P05738	60S ribosomal protein L9-A OS=Saccharomyces cerevisiae (strain ATCC 204508 / S288c) GN=RPL9A PE=1 SV=2	54.9738	17	984	17	1	191	21.556	9.73	680.292	High	2	GlyGly [K84; K110]	1300000000	610000000	1200000000	540000000	700000000	2800000000	1500000000	1300000000	3700000000	1400000000	1200000000	1900000000	9600000000	12000000000	11000000000	360000000	150000000	260000000	7600000000	6000000000	5300000000	130000000	87000000	77000000
P38720	6-phosphogluconate dehydrogenase, decarboxylating 1 OS=Saccharomyces cerevisiae (strain ATCC 204508 / S288c) GN=GND1 PE=1 SV=1	31.6973	12	44	12	1	489	53.509	6.64	1.477	High	0					16000000	26000000	23000000			210000	23000000	5800000	25000000
P16474	78 kDa glucose-regulated protein homolog OS=Saccharomyces cerevisiae (strain ATCC 204508 / S288c) GN=KAR2 PE=1 SV=1	9.82405	5	7	4	1	682	74.422	4.93	0.334	Medium	0						1800000	2000000					1300000	1600000
P40024	ABC transporter ATP-binding protein ARB1 OS=Saccharomyces cerevisiae (strain ATCC 204508 / S288c) GN=ARB1 PE=1 SV=1	14.918	8	22	8	1	610	68.335	6.51	0.848	High	0					69000000	39000000	33000000				18000000	19000000	13000000
Q00955	Acetyl-CoA carboxylase OS=Saccharomyces cerevisiae (strain ATCC 204508 / S288c) GN=ACC1 PE=1 SV=2	17.5101	35	100	35	1	2233	250.197	6.28	0.836	High	0					83000000	63000000	73000000	300000			61000000	59000000	55000000					6600000	6700000						3800000
P52910	Acetyl-coenzyme A synthetase 2 OS=Saccharomyces cerevisiae (strain ATCC 204508 / S288c) GN=ACS2 PE=1 SV=1	15.959	10	28	10	1	683	75.444	6.68	1.106	High	0					35000000	17000000	24000000		440000		9300000	12000000	15000000				4700000						990000	790000	720000
P60010	Actin OS=Saccharomyces cerevisiae (strain ATCC 204508 / S288c) GN=ACT1 PE=1 SV=1	50.1333	12	133	12	1	375	41.663	5.68	5.062	High	0		50000000	1700000	42000000	52000000	120000000	130000000	30000000	11000000	4700000	80000000	59000000	42000000	1100000		2000000	82000000	56000000	95000000	1900000	2500000	700000	3000000	55000000	32000000
P32381	Actin-related protein 2 OS=Saccharomyces cerevisiae (strain ATCC 204508 / S288c) GN=ARP2 PE=1 SV=1	7.16113	2	6	2	1	391	44.046	5.78	0.222	Medium	0					2600000	2000000					1700000	520000	2700000
P53731	Actin-related protein 2/3 complex subunit 2 OS=Saccharomyces cerevisiae (strain ATCC 204508 / S288c) GN=ARC35 PE=1 SV=1	7.60234	2	8	2	1	342	39.542	6.81	0.389	Medium	0					14000000	8500000	7200000					2200000					300000		260000					280000
P47117	Actin-related protein 3 OS=Saccharomyces cerevisiae (strain ATCC 204508 / S288c) GN=ARP3 PE=1 SV=1	2.89532	1	7	1	1	449	49.511	5.8	0.101	Medium	0					12000000	7800000	6200000				4100000	3700000	3200000
P21147	Acyl-CoA desaturase 1 OS=Saccharomyces cerevisiae (strain ATCC 204508 / S288c) GN=OLE1 PE=1 SV=2	12.7451	6	12	6	1	510	58.366	8.95	0.738	High	0					10000000	6400000	9300000				6300000	52000	1300000
P39954	Adenosylhomocysteinase OS=Saccharomyces cerevisiae (strain ATCC 204508 / S288c) GN=SAH1 PE=1 SV=1	15.3675	6	20	6	1	449	49.094	6.24	0.778	High	0					2200000	2300000	1400000			1200000			1900000				25000000	21000000	31000000		580000	210000	15000000	13000000	9500000
P07170	Adenylate kinase OS=Saccharomyces cerevisiae (strain ATCC 204508 / S288c) GN=ADK1 PE=1 SV=2	14.8649	3	4	3	1	222	24.239	6.42	0.468	Medium	0						6300000					4900000	6900000	2500000
Q05911	Adenylosuccinate lyase OS=Saccharomyces cerevisiae (strain ATCC 204508 / S288c) GN=ADE13 PE=1 SV=1	16.805	8	26	8	1	482	54.476	6.43	0.968	High	0					16000000	7300000	12000000				4600000	11000000	7600000				840000
P80210	Adenylosuccinate synthetase OS=Saccharomyces cerevisiae (strain ATCC 204508 / S288c) GN=ADE12 PE=1 SV=3	6.46651	2	2	2	1	433	48.249	8.13	0.179	Medium	0						4500000						980000
P17555	Adenylyl cyclase-associated protein OS=Saccharomyces cerevisiae (strain ATCC 204508 / S288c) GN=SRV2 PE=1 SV=1	10.4563	4	8	4	1	526	57.486	5.64	0.359	Medium	0					1500000	1800000	780000					2000000	1200000
P04710	ADP,ATP carrier protein 1 OS=Saccharomyces cerevisiae (strain ATCC 204508 / S288c) GN=AAC1 PE=1 SV=1	11.6505	3	6	1	1	309	34.099	9.7	0.438	Medium	1	GlyGly [K269]										7500000					130000000
P18239	ADP,ATP carrier protein 2 OS=Saccharomyces cerevisiae (strain ATCC 204508 / S288c) GN=PET9 PE=1 SV=2	37.7358	10	34	8	1	318	34.404	9.79	2.162	High	0					31000000	30000000	22000000				9000000	3800000	6700000				2300000	970000	1400000
P11076	ADP-ribosylation factor 1 OS=Saccharomyces cerevisiae (strain ATCC 204508 / S288c) GN=ARF1 PE=1 SV=3	11.6022	2	3	2	1	181	20.516	7.34	0.468	Medium	0						11000000					6800000		1700000
P35197	ADP-ribosylation factor GTPase-activating protein GCS1 OS=Saccharomyces cerevisiae (strain ATCC 204508 / S288c) GN=GCS1 PE=1 SV=1	7.67045	2	11	2	1	352	39.272	5.92	0.202	High	0				2800000	20000000	17000000	17000000				9200000	10000000	6100000				2900000
P38817	ADP-ribosylation factor-binding protein GGA2 OS=Saccharomyces cerevisiae (strain ATCC 204508 / S288c) GN=GGA2 PE=1 SV=1	3.58974	2	3	2	1	585	64.307	6.49	0.166	Medium	0							4100000					1800000					2400000
P40825	Alanine--tRNA ligase, mitochondrial OS=Saccharomyces cerevisiae (strain ATCC 204508 / S288c) GN=ALA1 PE=1 SV=3	17.3957	13	33	13	1	983	109.991	5.71	0.553	High	0					9000000	12000000	15000000	750000			5800000	5100000	5800000
P00330	Alcohol dehydrogenase 1 OS=Saccharomyces cerevisiae (strain ATCC 204508 / S288c) GN=ADH1 PE=1 SV=5	50	15	93	15	1	348	36.826	6.68	7.859	High	0		12000000	5200000	15000000	40000000	73000000	160000000	21000000	16000000	32000000	190000000	250000000	160000000						5700000			1400000	4500000		5500000
P53296	Alcohol O-acetyltransferase 2 OS=Saccharomyces cerevisiae (strain ATCC 204508 / S288c) GN=ATF2 PE=1 SV=1	2.99065	1	3	1	1	535	61.859	5.9	0.072	Medium	0						770000						1000000	780000
P38069	Alpha-1,2-mannosyltransferase MNN2 OS=Saccharomyces cerevisiae (strain ATCC 204508 / S288c) GN=MNN2 PE=1 SV=1	6.70017	3	18	3	1	597	67.731	6.27	0.311	High	0					19000000	13000000	21000000				12000000	2000000	2100000
P40502	Altered inheritance of mitochondria protein 19, mitochondrial OS=Saccharomyces cerevisiae (strain ATCC 204508 / S288c) GN=AIM19 PE=1 SV=1	26.7516	1	8	1	1	157	16.913	9.99	0.585	Medium	2	GlyGly [K49; K68]					230000000	140000000				58000000	110000000	94000000		25000000	22000000
P40053	Altered inheritance of mitochondria protein 9, mitochondrial OS=Saccharomyces cerevisiae (strain ATCC 204508 / S288c) GN=AIM9 PE=1 SV=1	5.42265	3	6	3	1	627	72.369	8.62	0.158	Medium	0					12000000	6300000	5100000				5300000
P04046	Amidophosphoribosyltransferase OS=Saccharomyces cerevisiae (strain ATCC 204508 / S288c) GN=ADE4 PE=1 SV=2	4.70588	2	5	2	1	510	56.683	6.28	0.225	Medium	0						2300000					5500000	150000	6000000
P32454	Aminopeptidase 2, mitochondrial OS=Saccharomyces cerevisiae (strain ATCC 204508 / S288c) GN=APE2 PE=1 SV=4	3.67647	3	7	3	1	952	107.687	8.03	0.12	Medium	0					3800000	2900000	7300000					1800000	2400000
P37302	Aminopeptidase Y OS=Saccharomyces cerevisiae (strain ATCC 204508 / S288c) GN=APE3 PE=1 SV=1	2.04842	1	4	1	1	537	60.1	5.31	0.083	Medium	0							6300000				4600000	4100000	2900000
P00899	Anthranilate synthase component 1 OS=Saccharomyces cerevisiae (strain ATCC 204508 / S288c) GN=TRP2 PE=1 SV=4	9.86193	4	11	4	1	507	56.732	5.86	0.346	Medium	0						200000000	22000000	43000000			120000000	39000000	7000000											22000000	21000000
P35207	Antiviral helicase SKI2 OS=Saccharomyces cerevisiae (strain ATCC 204508 / S288c) GN=SKI2 PE=1 SV=2	0.932401	1	3	1	1	1287	145.967	6.74	0.028	Medium	0					20000000	16000000						6100000
P27351	AP-2 complex subunit beta OS=Saccharomyces cerevisiae (strain ATCC 204508 / S288c) GN=APL1 PE=1 SV=2	1.57143	1	5	1	1	700	80.403	6.4	0.054	Medium	0																	940000	990000	1300000				810000		460000
Q05506	Arginine--tRNA ligase, cytoplasmic OS=Saccharomyces cerevisiae (strain ATCC 204508 / S288c) GN=YDR341C PE=1 SV=1	4.61285	3	11	3	1	607	69.481	6.79	0.17	Medium	0					15000000	15000000	7100000				7600000	5000000	2900000
P53090	Aromatic/aminoadipate aminotransferase 1 OS=Saccharomyces cerevisiae (strain ATCC 204508 / S288c) GN=ARO8 PE=1 SV=1	16.4	7	28	7	1	500	56.143	6.01	0.812	High	0					22000000	26000000	15000000				15000000	6800000	4000000				1700000		430000				590000	380000
P38707	Asparagine--tRNA ligase, cytoplasmic OS=Saccharomyces cerevisiae (strain ATCC 204508 / S288c) GN=DED81 PE=1 SV=1	19.6751	9	22	9	1	554	62.168	5.85	1.009	High	0			420000			2400000	1700000				1600000	3800000	5200000
P23542	Aspartate aminotransferase, cytoplasmic OS=Saccharomyces cerevisiae (strain ATCC 204508 / S288c) GN=AAT2 PE=1 SV=3	16.0287	5	14	5	1	418	46.029	8.32	0.738	High	0					86000000	9700000	4900000				870000	2800000	7400000				8800000
P13663	Aspartate-semialdehyde dehydrogenase OS=Saccharomyces cerevisiae (strain ATCC 204508 / S288c) GN=HOM2 PE=1 SV=1	5.47945	3	8	3	1	365	39.519	6.73	0.369	Medium	0						3500000	6400000					2200000	1100000
P53379	Aspartic proteinase MKC7 OS=Saccharomyces cerevisiae (strain ATCC 204508 / S288c) GN=MKC7 PE=1 SV=2	5.03356	2	3	2	1	596	64.229	4.75	0.259	Medium	0						590000					6400000
P10869	Aspartokinase OS=Saccharomyces cerevisiae (strain ATCC 204508 / S288c) GN=HOM3 PE=1 SV=2	3.60531	1	3	1	1	527	58.073	6.67	0.077	Medium	0							750000				1200000		1300000
P05626	ATP synthase subunit 4, mitochondrial OS=Saccharomyces cerevisiae (strain ATCC 204508 / S288c) GN=ATP4 PE=1 SV=2	6.14754	1	3	1	1	244	26.908	9.13	0.136	Medium	0					990000								520000
P09457	ATP synthase subunit 5, mitochondrial OS=Saccharomyces cerevisiae (strain ATCC 204508 / S288c) GN=ATP5 PE=1 SV=1	9.90566	2	10	2	1	212	22.8	9.57	0.292	Medium	0					17000000	16000000	11000000				9900000	8900000	7500000
P07251	ATP synthase subunit alpha, mitochondrial OS=Saccharomyces cerevisiae (strain ATCC 204508 / S288c) GN=ATP1 PE=1 SV=5	28.4404	15	63	15	1	545	58.572	9.04	1.783	High	0				700000	46000000	37000000	16000000	4900000	2900000	3700000	12000000	9300000	5900000				2200000	3300000	3600000				4300000	2200000	1300000
P00830	ATP synthase subunit beta, mitochondrial OS=Saccharomyces cerevisiae (strain ATCC 204508 / S288c) GN=ATP2 PE=1 SV=2	25.4403	10	26	10	1	511	54.76	5.71	1.326	High	0					370000	2800000	16000000					5600000	5400000				7300000	5200000	13000000				4700000	4900000	5000000
Q12154	ATPase GET3 OS=Saccharomyces cerevisiae (strain ATCC 204508 / S288c) GN=GET3 PE=1 SV=1	10.452	2	6	2	1	354	39.329	5	0.259	Medium	0					2800000	1100000					2000000	3100000	1400000
P16861	ATP-dependent 6-phosphofructokinase subunit alpha OS=Saccharomyces cerevisiae (strain ATCC 204508 / S288c) GN=PFK1 PE=1 SV=1	32.4215	26	107	25	1	987	107.903	6.39	2.162	High	0					230000000	170000000	160000000				56000000	40000000	32000000				74000000	58000000	34000000				29000000	20000000	17000000
P16862	ATP-dependent 6-phosphofructokinase subunit beta OS=Saccharomyces cerevisiae (strain ATCC 204508 / S288c) GN=PFK2 PE=1 SV=4	15.1199	11	37	10	1	959	104.552	6.67	0.628	High	0				490000	87000000	99000000	69000000	5300000	2000000	5500000	39000000	25000000	20000000						930000
P32386	ATP-dependent bile acid permease OS=Saccharomyces cerevisiae (strain ATCC 204508 / S288c) GN=YBT1 PE=1 SV=2	1.20409	2	7	2	1	1661	189.043	8.09	0.05	Medium	0					11000000	8100000	5900000				3600000	2200000
P15108	ATP-dependent molecular chaperone HSC82 OS=Saccharomyces cerevisiae (strain ATCC 204508 / S288c) GN=HSC82 PE=1 SV=4	40	25	99	10	1	705	80.85	4.83	3.329	High	0					59000000	80000000	86000000	3600000	5100000	6000000	65000000	46000000	34000000				24000000	17000000					12000000	9200000	7400000
P02829	ATP-dependent molecular chaperone HSP82 OS=Saccharomyces cerevisiae (strain ATCC 204508 / S288c) GN=HSP82 PE=1 SV=1	28.0677	16	65	1	1	709	81.356	4.91	1.565	High	0					11000000	20000000	9800000				11000000	3800000	11000000
P24783	ATP-dependent RNA helicase DBP2 OS=Saccharomyces cerevisiae (strain ATCC 204508 / S288c) GN=DBP2 PE=1 SV=1	6.41026	3	4	2	1	546	60.962	8.78	0.212	Medium	0												1100000
P20447	ATP-dependent RNA helicase DBP3 OS=Saccharomyces cerevisiae (strain ATCC 204508 / S288c) GN=DBP3 PE=1 SV=2	11.6635	5	18	5	1	523	58.79	9.13	0.54	High	0					34000000	21000000	20000000				11000000	8900000	8300000
P20449	ATP-dependent RNA helicase DBP5 OS=Saccharomyces cerevisiae (strain ATCC 204508 / S288c) GN=DBP5 PE=1 SV=2	13.6929	6	12	6	1	482	53.84	7.43	0.585	High	0					8600000	8500000	5200000				6200000	7200000	1800000
P38719	ATP-dependent RNA helicase DBP8 OS=Saccharomyces cerevisiae (strain ATCC 204508 / S288c) GN=DBP8 PE=1 SV=1	5.56845	2	5	2	1	431	47.848	9.61	0.179	Medium	0					2300000		660000					700000	990000
P06634	ATP-dependent RNA helicase DED1 OS=Saccharomyces cerevisiae (strain ATCC 204508 / S288c) GN=DED1 PE=1 SV=2	21.8543	9	27	8	1	604	65.512	7.83	0.751	High	0					9000000	2500000	6300000				2100000	4900000	2800000
P39517	ATP-dependent RNA helicase DHH1 OS=Saccharomyces cerevisiae (strain ATCC 204508 / S288c) GN=DHH1 PE=1 SV=1	6.32411	3	7	3	1	506	57.508	7.97	0.318	Medium	0						2000000					690000	2000000	820000
P10081	ATP-dependent RNA helicase eIF4A OS=Saccharomyces cerevisiae (strain ATCC 204508 / S288c) GN=TIF1 PE=1 SV=3	24.3038	8	30	8	1	395	44.669	5.12	1.61	High	0					11000000	23000000	48000000				21000000	9000000	3200000												1900000
Q03532	ATP-dependent RNA helicase HAS1 OS=Saccharomyces cerevisiae (strain ATCC 204508 / S288c) GN=HAS1 PE=1 SV=1	14.2574	6	21	6	1	505	56.682	9.33	0.63	High	0		11000000	10000000	15000000	19000000	13000000	810000				2200000	610000	270000	640000
P45818	ATP-dependent RNA helicase ROK1 OS=Saccharomyces cerevisiae (strain ATCC 204508 / S288c) GN=ROK1 PE=1 SV=1	3.36879	2	6	2	1	564	63.613	9.14	0.15	Medium	0					5700000	7500000	5500000				6400000	2400000
Q07478	ATP-dependent RNA helicase SUB2 OS=Saccharomyces cerevisiae (strain ATCC 204508 / S288c) GN=SUB2 PE=1 SV=1	29.5964	11	74	11	1	446	50.278	5.52	1.783	High	0					58000000	48000000	37000000	3200000			21000000	20000000	16000000	940000		1100000	23000000	16000000	9600000	1100000	940000	510000	21000000	13000000	8600000
P38712	ATP-dependent rRNA helicase RRP3 OS=Saccharomyces cerevisiae (strain ATCC 204508 / S288c) GN=RRP3 PE=1 SV=2	10.978	5	14	5	1	501	55.933	9.16	0.433	High	0					27000000	8200000	15000000				4400000	6800000	6000000				38000000						15000000
P38009	Bifunctional purine biosynthesis protein ADE17 OS=Saccharomyces cerevisiae (strain ATCC 204508 / S288c) GN=ADE17 PE=1 SV=2	4.05405	2	7	2	1	592	65.223	6.55	0.145	Medium	0					53000000	23000000	22000000				14000000	9800000
P07244	Bifunctional purine biosynthetic protein ADE5,7 OS=Saccharomyces cerevisiae (strain ATCC 204508 / S288c) GN=ADE5,7 PE=1 SV=1	9.97506	4	10	4	1	802	86.014	5.27	0.233	High	0						3100000	1800000				500000	4900000
Q08004	Bud site selection protein 20 OS=Saccharomyces cerevisiae (strain ATCC 204508 / S288c) GN=BUD20 PE=1 SV=1	13.8554	2	6	2	1	166	18.506	8.9	1.371	Medium	0			950000		28000000	24000000	14000000
Q08760	Bud site selection protein RAX1 OS=Saccharomyces cerevisiae (strain ATCC 204508 / S288c) GN=RAX1 PE=1 SV=1	2.98851	1	5	1	1	435	50.129	7.33	0.212	Medium	1	GlyGly [K274]																		320000				1800000	990000
P07245	C-1-tetrahydrofolate synthase, cytoplasmic OS=Saccharomyces cerevisiae (strain ATCC 204508 / S288c) GN=ADE3 PE=1 SV=1	15.1163	10	40	10	1	946	102.141	6.84	0.668	High	0					46000000	75000000	28000000			280000	19000000	12000000	11000000				23000000	13000000	15000000				12000000	8000000	7000000
P09440	C-1-tetrahydrofolate synthase, mitochondrial OS=Saccharomyces cerevisiae (strain ATCC 204508 / S288c) GN=MIS1 PE=1 SV=1	2.87179	2	6	2	1	975	106.151	8.66	0.078	Medium	0						10000000	7200000					2900000					3400000	2200000
P32352	C-8 sterol isomerase OS=Saccharomyces cerevisiae (strain ATCC 204508 / S288c) GN=ERG2 PE=1 SV=1	13.964	2	4	2	1	222	24.879	5.91	0.931	Medium	0							2000000					2400000	1200000
P13586	Calcium-transporting ATPase 1 OS=Saccharomyces cerevisiae (strain ATCC 204508 / S288c) GN=PMR1 PE=1 SV=1	3.89474	3	3	3	1	950	104.504	5.68	0.139	Medium	0						1700000						2500000	230000
P03965	Carbamoyl-phosphate synthase arginine-specific large chain OS=Saccharomyces cerevisiae (strain ATCC 204508 / S288c) GN=CPA2 PE=1 SV=1	3.22004	3	7	2	1	1118	123.838	5.31	0.124	Medium	0					6800000		3400000				5300000		1400000
P23292	Casein kinase I homolog 2 OS=Saccharomyces cerevisiae (strain ATCC 204508 / S288c) GN=YCK2 PE=1 SV=1	11.9048	5	14	5	1	546	62.041	9.07	0.638	High	0					9700000	7200000	7000000				16000000	3600000	280000
P25379	Catabolic L-serine/threonine dehydratase OS=Saccharomyces cerevisiae (strain ATCC 204508 / S288c) GN=CHA1 PE=1 SV=2	9.16667	3	5	3	1	360	39.276	8.75	0.318	Medium	0					27000000		25000000				17000000	5900000
P21269	CCA tRNA nucleotidyltransferase, mitochondrial OS=Saccharomyces cerevisiae (strain ATCC 204508 / S288c) GN=CCA1 PE=1 SV=1	4.94505	2	3	2	1	546	62.446	8.21	0.15	Medium	0							380000					540000					1600000
P06197	CDP-diacylglycerol--inositol 3-phosphatidyltransferase OS=Saccharomyces cerevisiae (strain ATCC 204508 / S288c) GN=PIS1 PE=1 SV=1	13.6364	3	9	3	1	220	24.807	8.69	1.154	Medium	0						2300000	5600000				830000	1600000	560000
P19073	Cell division control protein 42 OS=Saccharomyces cerevisiae (strain ATCC 204508 / S288c) GN=CDC42 PE=1 SV=2	7.32984	1	3	1	1	191	21.309	6.74	0.468	Medium	0						6300000											3200000	1500000
P25694	Cell division control protein 48 OS=Saccharomyces cerevisiae (strain ATCC 204508 / S288c) GN=CDC48 PE=1 SV=3	7.54491	4	7	4	1	835	91.939	4.94	0.212	Medium	0					700000	550000	370000					500000	440000
Q06689	Cell membrane protein YLR413W OS=Saccharomyces cerevisiae (strain ATCC 204508 / S288c) GN=YLR413W PE=1 SV=1	5.18519	3	9	3	1	675	72.651	5.14	0.35	High	0					75000000	62000000	25000000				17000000	16000000	13000000
P38248	Cell wall protein ECM33 OS=Saccharomyces cerevisiae (strain ATCC 204508 / S288c) GN=ECM33 PE=1 SV=3	2.5641	2	14	2	1	429	43.742	4.91	0.585	High	0					210000000	180000000	120000000						41000000				45000000	45000000	48000000
P28777	Chorismate synthase OS=Saccharomyces cerevisiae (strain ATCC 204508 / S288c) GN=ARO2 PE=1 SV=1	13.2979	4	12	4	1	376	40.813	7.8	0.468	High	0			730000	1300000		11000000	7200000				10000000		1400000
Q06639	Chromatin structure-remodeling complex protein RSC3 OS=Saccharomyces cerevisiae (strain ATCC 204508 / S288c) GN=RSC3 PE=1 SV=1	1.24294	1	6	1	1	885	101.656	8.03	0.047	Medium	0														3200000	2600000	3500000				1600000	1500000	970000
P43609	Chromatin structure-remodeling complex protein RSC8 OS=Saccharomyces cerevisiae (strain ATCC 204508 / S288c) GN=RSC8 PE=1 SV=1	5.20646	2	3	2	1	557	63.129	5.38	0.141	Medium	0							4200000					1500000
P22137	Clathrin heavy chain OS=Saccharomyces cerevisiae (strain ATCC 204508 / S288c) GN=CHC1 PE=1 SV=1	20.5082	18	55	18	1	1653	187.117	5.24	0.677	High	0					7500000	15000000	9300000				4500000	4700000	3100000				7100000	6200000
Q03690	Clustered mitochondria protein 1 OS=Saccharomyces cerevisiae (strain ATCC 204508 / S288c) GN=CLU1 PE=1 SV=1	8.2224	8	20	8	1	1277	145.076	6.39	0.263	High	0					6300000	6000000	6300000				3200000	6500000	3800000
P53622	Coatomer subunit alpha OS=Saccharomyces cerevisiae (strain ATCC 204508 / S288c) GN=COP1 PE=1 SV=2	10.408	9	21	9	1	1201	135.523	5.99	0.334	High	0					6000000	5500000	2000000				5200000	2300000	3300000
P41810	Coatomer subunit beta OS=Saccharomyces cerevisiae (strain ATCC 204508 / S288c) GN=SEC26 PE=1 SV=2	13.1552	10	25	10	1	973	108.951	5.64	0.487	High	0					5100000	5700000	4300000				7600000	4000000	5100000				7000000	6900000					8400000	6400000	2400000
P41811	Coatomer subunit beta' OS=Saccharomyces cerevisiae (strain ATCC 204508 / S288c) GN=SEC27 PE=1 SV=1	10.0112	7	13	7	1	889	99.383	4.74	0.372	High	0						1400000	2300000				890000	14000000	1000000
P43621	Coatomer subunit delta OS=Saccharomyces cerevisiae (strain ATCC 204508 / S288c) GN=RET2 PE=1 SV=3	4.3956	3	10	3	1	546	60.59	5.2	0.334	Medium	0					27000000	27000000	17000000				12000000	9700000	4100000
P40509	Coatomer subunit epsilon OS=Saccharomyces cerevisiae (strain ATCC 204508 / S288c) GN=SEC28 PE=1 SV=2	7.77027	2	3	2	1	296	33.808	4.55	0.638	Medium	0												1400000
P32074	Coatomer subunit gamma OS=Saccharomyces cerevisiae (strain ATCC 204508 / S288c) GN=SEC21 PE=1 SV=2	13.262	10	22	10	1	935	104.766	5.12	0.628	High	1	GlyGly [K221]				7600000	10000000	12000000				9400000	9300000	2200000
P49573	Copper transport protein CTR1 OS=Saccharomyces cerevisiae (strain ATCC 204508 / S288c) GN=CTR1 PE=1 SV=1	6.89655	2	5	2	1	406	44.412	6.18	0.311	Medium	0					4800000		2800000				4300000		4100000
P38428	Coupling of ubiquitin conjugation to ER degradation protein 1 OS=Saccharomyces cerevisiae (strain ATCC 204508 / S288c) GN=CUE1 PE=1 SV=2	10.8374	2	3	2	1	203	22.749	6.7	0.468	Medium	0					10000000												9400000	6000000
P28274	CTP synthase 1 OS=Saccharomyces cerevisiae (strain ATCC 204508 / S288c) GN=URA7 PE=1 SV=2	17.7893	8	42	7	1	579	64.669	6.01	0.896	High	0					93000000	86000000	54000000	1000000		2300000	37000000	24000000	25000000
P53202	Cullin-3 OS=Saccharomyces cerevisiae (strain ATCC 204508 / S288c) GN=CUL3 PE=1 SV=1	2.15054	1	2	1	1	744	86.06	6.24	0.051	Medium	1	GlyGly [K688]																39000000	26000000
P32582	Cystathionine beta-synthase OS=Saccharomyces cerevisiae (strain ATCC 204508 / S288c) GN=CYS4 PE=1 SV=1	16.7653	6	17	6	1	507	55.987	6.7	0.52	High	0					12000000	9700000	11000000				570000	1400000	2200000
P03873	Cytochrome b mRNA maturase bI2 OS=Saccharomyces cerevisiae (strain ATCC 204508 / S288c) GN=BI2 PE=1 SV=2	1.41844	1	7	1	1	423	49.293	9.55	0.155	Medium	0										55000000				11000000	16000000	22000000				4600000	8200000	5600000
P07256	Cytochrome b-c1 complex subunit 1, mitochondrial OS=Saccharomyces cerevisiae (strain ATCC 204508 / S288c) GN=COR1 PE=1 SV=1	5.9081	2	6	2	1	457	50.197	7.3	0.292	Medium	0						11000000	9200000				7900000	2200000	480000
P07257	Cytochrome b-c1 complex subunit 2, mitochondrial OS=Saccharomyces cerevisiae (strain ATCC 204508 / S288c) GN=QCR2 PE=1 SV=1	11.9565	3	3	3	1	368	40.453	7.96	0.304	Medium	0					620000						7400000	890000
P00128	Cytochrome b-c1 complex subunit 7 OS=Saccharomyces cerevisiae (strain ATCC 204508 / S288c) GN=QCR7 PE=1 SV=2	9.44882	1	4	1	1	127	14.556	5.88	0.292	Medium	0					4300000	5200000	5000000				2200000
P08525	Cytochrome b-c1 complex subunit 8 OS=Saccharomyces cerevisiae (strain ATCC 204508 / S288c) GN=QCR8 PE=1 SV=2	8.51064	1	10	1	1	94	10.967	9.7	0.585	Medium	0		21000000	17000000	30000000		930000000		870000000	530000000	690000000	640000000	320000000	250000000
P00424	Cytochrome c oxidase polypeptide 5A, mitochondrial OS=Saccharomyces cerevisiae (strain ATCC 204508 / S288c) GN=COX5A PE=1 SV=1	9.15033	1	6	1	1	153	17.13	9.82	0.233	Medium	0					18000000		8500000				4600000		4200000				8000000	6000000
P00410	Cytochrome c oxidase subunit 2 OS=Saccharomyces cerevisiae (strain ATCC 204508 / S288c) GN=COX2 PE=1 SV=1	11.9522	2	4	2	1	251	28.549	4.58	0.468	Medium	0							750000				600000	1500000	1900000
P07143	Cytochrome c1, heme protein, mitochondrial OS=Saccharomyces cerevisiae (strain ATCC 204508 / S288c) GN=CYT1 PE=1 SV=1	4.20712	1	3	1	1	309	34.033	8.12	0.425	Medium	0					33000000	1300000
Q06709	Cytoplasmic 60S subunit biogenesis factor REH1 OS=Saccharomyces cerevisiae (strain ATCC 204508 / S288c) GN=REH1 PE=1 SV=1	10.4167	3	18	3	1	432	49.659	7.66	0.369	High	0		1000000		1200000	17000000	11000000	6900000	1100000	1300000	680000		2700000	1700000
P40510	D-3-phosphoglycerate dehydrogenase 2 OS=Saccharomyces cerevisiae (strain ATCC 204508 / S288c) GN=SER33 PE=1 SV=1	3.19829	1	3	1	1	469	51.156	6.42	0.096	Medium	0						1500000
P54783	D-arabinono-1,4-lactone oxidase OS=Saccharomyces cerevisiae (strain ATCC 204508 / S288c) GN=ALO1 PE=1 SV=1	5.32319	2	8	2	1	526	59.456	6.8	0.166	Medium	0					11000000	23000000	9700000				14000000	4900000	2300000
P25340	Delta(24(24(1)))-sterol reductase OS=Saccharomyces cerevisiae (strain ATCC 204508 / S288c) GN=ERG4 PE=1 SV=2	2.74841	2	7	2	1	473	56.002	8.6	0.233	Medium	0					30000000	26000000	25000000				19000000						7500000		6500000
P32353	Delta(7)-sterol 5(6)-desaturase OS=Saccharomyces cerevisiae (strain ATCC 204508 / S288c) GN=ERG3 PE=1 SV=1	11.5068	3	6	3	1	365	42.703	7.69	0.624	Medium	0							15000000				1200000	1200000
P47120	Deoxyhypusine hydroxylase OS=Saccharomyces cerevisiae (strain ATCC 204508 / S288c) GN=LIA1 PE=1 SV=1	23.3846	6	26	6	1	325	36.142	4.87	1.154	High	0					33000000	25000000	19000000				15000000	11000000	5400000
P09624	Dihydrolipoyl dehydrogenase, mitochondrial OS=Saccharomyces cerevisiae (strain ATCC 204508 / S288c) GN=LPD1 PE=1 SV=1	6.01202	3	12	3	1	499	53.976	8.03	0.311	High	0					18000000	20000000	10000000				6500000	2100000					2900000
P39522	Dihydroxy-acid dehydratase, mitochondrial OS=Saccharomyces cerevisiae (strain ATCC 204508 / S288c) GN=ILV3 PE=1 SV=2	3.93162	2	3	2	1	585	62.821	7.83	0.15	Medium	0							270000					2400000	390000
P38920	DNA mismatch repair protein MLH1 OS=Saccharomyces cerevisiae (strain ATCC 204508 / S288c) GN=MLH1 PE=1 SV=2	1.69051	1	3	1	1	769	87.009	6.96	0.046	Medium	1	GlyGly [K67]	29000000	22000000	49000000
P30665	DNA replication licensing factor MCM4 OS=Saccharomyces cerevisiae (strain ATCC 204508 / S288c) GN=MCM4 PE=1 SV=2	2.78671	2	3	2	1	933	104.938	6.21	0.076	Medium	0							790000				4100000	3600000
P53091	DNA replication licensing factor MCM6 OS=Saccharomyces cerevisiae (strain ATCC 204508 / S288c) GN=MCM6 PE=1 SV=2	4.03147	3	9	3	1	1017	112.908	5.16	0.12	Medium	0					6000000	4400000	4300000						510000						2600000				2700000	1300000
P22138	DNA-directed RNA polymerase I subunit RPA135 OS=Saccharomyces cerevisiae (strain ATCC 204508 / S288c) GN=RPA135 PE=1 SV=1	4.48878	5	18	5	1	1203	135.656	7.65	0.182	High	0					22000000	20000000	18000000				7000000	4700000	2700000				2600000
P10964	DNA-directed RNA polymerase I subunit RPA190 OS=Saccharomyces cerevisiae (strain ATCC 204508 / S288c) GN=RPA190 PE=1 SV=2	3.72596	5	17	4	1	1664	186.314	7.08	0.112	High	0					7500000	6700000	6400000				3000000	2000000
Q01080	DNA-directed RNA polymerase I subunit RPA49 OS=Saccharomyces cerevisiae (strain ATCC 204508 / S288c) GN=RPA49 PE=1 SV=2	11.8072	4	8	4	1	415	46.622	9.54	0.445	Medium	0							1700000				9800000	5500000	2300000
P04050	DNA-directed RNA polymerase II subunit RPB1 OS=Saccharomyces cerevisiae (strain ATCC 204508 / S288c) GN=RPO21 PE=1 SV=2	3.11598	5	9	4	1	1733	191.491	5.63	0.157	Medium	0							5500000					820000
P08518	DNA-directed RNA polymerase II subunit RPB2 OS=Saccharomyces cerevisiae (strain ATCC 204508 / S288c) GN=RPB2 PE=1 SV=2	5.63725	7	25	7	1	1224	138.663	6.52	0.255	High	0					13000000	15000000	14000000				11000000	5400000	3800000				390000	970000	3500000
P22276	DNA-directed RNA polymerase III subunit RPC2 OS=Saccharomyces cerevisiae (strain ATCC 204508 / S288c) GN=RET1 PE=1 SV=2	3.48129	3	4	3	1	1149	129.374	8.18	0.102	Medium	0						3000000	1800000						990000
P07703	DNA-directed RNA polymerases I and III subunit RPAC1 OS=Saccharomyces cerevisiae (strain ATCC 204508 / S288c) GN=RPC40 PE=1 SV=1	11.3433	3	22	3	1	335	37.663	5.52	0.52	High	0					80000000	68000000	56000000	1900000			42000000	24000000	28000000				21000000	17000000	9800000
P14020	Dolichol-phosphate mannosyltransferase OS=Saccharomyces cerevisiae (strain ATCC 204508 / S288c) GN=DPM1 PE=1 SV=3	27.7154	6	15	6	1	267	30.343	7.88	0.995	High	0						27000000	3400000				4800000	5000000	6500000				20000000		11000000
P46964	Dolichyl-diphosphooligosaccharide--protein glycosyltransferase subunit OST2 OS=Saccharomyces cerevisiae (strain ATCC 204508 / S288c) GN=OST2 PE=1 SV=3	6.92308	1	4	1	1	130	14.688	9.28	0.468	Medium	0					5200000	4000000					3800000		2900000
P39007	Dolichyl-diphosphooligosaccharide--protein glycosyltransferase subunit STT3 OS=Saccharomyces cerevisiae (strain ATCC 204508 / S288c) GN=STT3 PE=1 SV=2	2.64624	2	8	2	1	718	81.476	8	0.116	Medium	0					37000000	32000000	9500000				20000000	8500000	12000000
Q02795	Dolichyl-diphosphooligosaccharide--protein glycosyltransferase subunit SWP1 OS=Saccharomyces cerevisiae (strain ATCC 204508 / S288c) GN=SWP1 PE=1 SV=1	4.54545	1	4	1	1	286	31.633	7.03	0.259	Medium	0						6500000					3900000	3700000	3300000
P33767	Dolichyl-diphosphooligosaccharide--protein glycosyltransferase subunit WBP1 OS=Saccharomyces cerevisiae (strain ATCC 204508 / S288c) GN=WBP1 PE=1 SV=1	12.7907	5	17	5	1	430	49.361	5.9	0.65	High	0					7600000	3200000	2900000				5700000	2100000	2900000
P40350	Dolichyl-phosphate beta-glucosyltransferase OS=Saccharomyces cerevisiae (strain ATCC 204508 / S288c) GN=ALG5 PE=1 SV=1	3.59281	1	4	1	1	334	38.322	8.75	0.11	Medium	0						1600000	1700000				580000	790000
P33775	Dolichyl-phosphate-mannose--protein mannosyltransferase 1 OS=Saccharomyces cerevisiae (strain ATCC 204508 / S288c) GN=PMT1 PE=1 SV=1	8.07834	5	10	5	1	817	92.616	6.68	0.343	Medium	0						33000000	880000				17000000	2300000	450000				4300000
P31382	Dolichyl-phosphate-mannose--protein mannosyltransferase 2 OS=Saccharomyces cerevisiae (strain ATCC 204508 / S288c) GN=PMT2 PE=1 SV=2	5.92885	4	21	4	1	759	86.813	7.71	0.239	High	0					18000000	18000000	34000000				8900000	14000000	9000000				2300000	3800000	4400000				7700000	5300000	2400000
P46971	Dolichyl-phosphate-mannose--protein mannosyltransferase 4 OS=Saccharomyces cerevisiae (strain ATCC 204508 / S288c) GN=PMT4 PE=1 SV=1	5.51181	3	22	3	1	762	87.91	6.93	0.292	High	0					23000000	19000000	6800000				14000000	11000000	6600000				17000000	13000000	6500000				5600000		3500000
Q07457	E3 ubiquitin-protein ligase BRE1 OS=Saccharomyces cerevisiae (strain ATCC 204508 / S288c) GN=BRE1 PE=1 SV=1	2	1	3	1	1	700	80.642	6.43	0.046	Medium	0					3700000	2200000
P39940	E3 ubiquitin-protein ligase RSP5 OS=Saccharomyces cerevisiae (strain ATCC 204508 / S288c) GN=RSP5 PE=1 SV=1	1.23609	1	3	1	1	809	91.76	6.7	0.044	Medium	0											530000	3600000	2900000
Q05050	Eisosome protein 1 OS=Saccharomyces cerevisiae (strain ATCC 204508 / S288c) GN=EIS1 PE=1 SV=1	3.08422	2	6	2	1	843	93.288	6.34	0.081	Medium	0					11000000	4900000	5300000				2600000	3300000
P02994	Elongation factor 1-alpha OS=Saccharomyces cerevisiae (strain ATCC 204508 / S288c) GN=TEF1 PE=1 SV=1	46.5066	20	180	20	1	458	50.001	9.04	12.043	High	1	GlyGly [K51]	90000000	77000000	170000000	860000000	890000000	750000000	93000000	37000000	76000000	610000000	390000000	220000000	1800000	3200000	2100000	50000000	54000000	84000000	4800000	6300000	3600000	17000000	200000000	190000000
P29547	Elongation factor 1-gamma 1 OS=Saccharomyces cerevisiae (strain ATCC 204508 / S288c) GN=CAM1 PE=1 SV=2	6.98795	3	14	2	1	415	47.058	8.38	0.389	High	0					20000000	15000000	11000000				8800000	6100000	4500000				3500000	3300000
P36008	Elongation factor 1-gamma 2 OS=Saccharomyces cerevisiae (strain ATCC 204508 / S288c) GN=TEF4 PE=1 SV=1	15.534	5	18	4	1	412	46.491	7.87	0.905	High	0					4100000		2500000					4200000	650000						3900000						190000
P32324	Elongation factor 2 OS=Saccharomyces cerevisiae (strain ATCC 204508 / S288c) GN=EFT1 PE=1 SV=1	42.6366	34	295	34	1	842	93.23	6.32	6.627	High	0		1500000		930000	420000000	380000000	300000000	20000000	7100000	11000000	230000000	140000000	99000000	1100000	1300000	1700000	94000000	83000000	74000000	520000	730000	420000	33000000	27000000	25000000
P16521	Elongation factor 3A OS=Saccharomyces cerevisiae (strain ATCC 204508 / S288c) GN=YEF3 PE=1 SV=4	44.4444	40	415	32	1	1044	115.872	6.05	8.197	High	0		140000000	90000000	100000000	480000000	400000000	300000000	56000000	34000000	47000000	320000000	240000000	190000000				64000000	61000000	34000000				14000000	4600000	4700000
P53978	Elongation factor 3B OS=Saccharomyces cerevisiae (strain ATCC 204508 / S288c) GN=HEF3 PE=1 SV=2	8.5249	9	70	1	1	1044	115.796	6.23	0.559	High	0			920000		4800000	11000000	1500000	1400000	1100000		8800000		180000											1500000
P02992	Elongation factor Tu, mitochondrial OS=Saccharomyces cerevisiae (strain ATCC 204508 / S288c) GN=TUF1 PE=1 SV=1	21.0526	7	20	7	1	437	47.942	6.65	0.859	High	0					16000000	15000000	23000000				15000000	8000000	6900000				2800000	4000000
P40319	Elongation of fatty acids protein 3 OS=Saccharomyces cerevisiae (strain ATCC 204508 / S288c) GN=ELO3 PE=1 SV=1	10.4348	2	16	2	1	345	39.44	9.31	0.359	High	0					7900000	9000000	7300000				3300000	7100000	2300000
Q06706	Elongator complex protein 1 OS=Saccharomyces cerevisiae (strain ATCC 204508 / S288c) GN=IKI3 PE=1 SV=1	2.66864	3	8	3	1	1349	152.895	5.07	0.102	Medium	0						3600000						2000000	1400000
Q02908	Elongator complex protein 3 OS=Saccharomyces cerevisiae (strain ATCC 204508 / S288c) GN=ELP3 PE=1 SV=1	4.3088	2	4	2	1	557	63.617	9	0.15	Medium	0					350000	240000	950000				1700000
Q03103	Endoplasmic oxidoreductin-1 OS=Saccharomyces cerevisiae (strain ATCC 204508 / S288c) GN=ERO1 PE=1 SV=1	4.79574	2	5	2	1	563	64.991	5.68	0.141	Medium	0							690000					300000	450000
Q07451	Endoplasmic reticulum transmembrane protein 3 OS=Saccharomyces cerevisiae (strain ATCC 204508 / S288c) GN=YET3 PE=1 SV=1	5.41872	1	3	1	1	203	22.888	7.14	0.166	Medium	0							11000000						2500000
P54837	Endoplasmic reticulum vesicle protein 25 OS=Saccharomyces cerevisiae (strain ATCC 204508 / S288c) GN=ERV25 PE=1 SV=1	8.05687	1	4	1	1	211	24.092	5.52	0.468	Medium	0						14000000						4300000	890000
P00925	Enolase 2 OS=Saccharomyces cerevisiae (strain ATCC 204508 / S288c) GN=ENO2 PE=1 SV=2	21.0526	7	25	7	1	437	46.885	6	0.887	High	0					69000000	53000000	36000000	5400000		8800000	22000000	6500000	8100000				7100000
P25574	ER membrane protein complex subunit 1 OS=Saccharomyces cerevisiae (strain ATCC 204508 / S288c) GN=EMC1 PE=1 SV=1	4.47368	2	8	2	1	760	87.127	5.35	0.105	Medium	0					14000000	12000000	5800000				4400000	6100000	2700000
P53173	ER-derived vesicles protein ERV14 OS=Saccharomyces cerevisiae (strain ATCC 204508 / S288c) GN=ERV14 PE=1 SV=3	7.97101	1	6	1	1	138	15.919	6.92	0.585	Medium	0					3900000	5000000	2800000				2500000	8500000	4300000
P39727	ER-derived vesicles protein ERV46 OS=Saccharomyces cerevisiae (strain ATCC 204508 / S288c) GN=ERV46 PE=1 SV=2	3.61446	2	15	2	1	415	46.206	6.83	0.369	High	0					37000000	17000000	15000000				8000000	970000	4700000				3000000
P43613	ER-localized J domain-containing protein 5 OS=Saccharomyces cerevisiae (strain ATCC 204508 / S288c) GN=ERJ5 PE=1 SV=1	5.08475	1	4	1	1	295	34.17	9.77	0.334	Medium	0					20000000	16000000						4900000
P42842	Essential for maintenance of the cell wall protein 1 OS=Saccharomyces cerevisiae (strain ATCC 204508 / S288c) GN=EMW1 PE=1 SV=1	6.08407	5	13	5	1	904	102.272	5.64	0.269	High	0					29000000	16000000	21000000				21000000	11000000	2200000
P39935	Eukaryotic initiation factor 4F subunit p150 OS=Saccharomyces cerevisiae (strain ATCC 204508 / S288c) GN=TIF4631 PE=1 SV=2	3.36134	2	5	2	1	952	107.036	6.04	0.131	Medium	0					73000000	38000000	26000000				2800000
P05453	Eukaryotic peptide chain release factor GTP-binding subunit OS=Saccharomyces cerevisiae (strain ATCC 204508 / S288c) GN=SUP35 PE=1 SV=1	7.15328	4	12	4	1	685	76.503	7.01	0.274	Medium	0					27000000	12000000	7300000				11000000	3000000	3100000
P12385	Eukaryotic peptide chain release factor subunit 1 OS=Saccharomyces cerevisiae (strain ATCC 204508 / S288c) GN=SUP45 PE=1 SV=2	14.8741	4	13	4	1	437	48.975	5.05	0.374	High	0					28000000	1500000	15000000				740000	4200000	4500000
P20459	Eukaryotic translation initiation factor 2 subunit alpha OS=Saccharomyces cerevisiae (strain ATCC 204508 / S288c) GN=SUI2 PE=1 SV=1	12.1711	3	7	3	1	304	34.696	5.02	0.389	Medium	0					17000000		620000				17000000	4400000	3700000
P09064	Eukaryotic translation initiation factor 2 subunit beta OS=Saccharomyces cerevisiae (strain ATCC 204508 / S288c) GN=SUI3 PE=1 SV=2	13.3333	2	7	2	1	285	31.555	9.5	0.259	Medium	0					200000		540000				1800000	1100000	2900000
P32481	Eukaryotic translation initiation factor 2 subunit gamma OS=Saccharomyces cerevisiae (strain ATCC 204508 / S288c) GN=GCD11 PE=1 SV=1	14.0417	5	9	5	1	527	57.829	6.8	0.557	High	0						9500000	11000000				5400000	7200000	5800000
P38249	Eukaryotic translation initiation factor 3 subunit A OS=Saccharomyces cerevisiae (strain ATCC 204508 / S288c) GN=RPG1 PE=1 SV=1	17.6349	16	80	16	1	964	110.276	6.3	0.957	High	0					68000000	54000000	45000000				20000000	17000000	16000000				34000000	17000000	11000000				17000000	8000000	8800000
P06103	Eukaryotic translation initiation factor 3 subunit B OS=Saccharomyces cerevisiae (strain ATCC 204508 / S288c) GN=PRT1 PE=1 SV=1	16.9069	12	31	12	1	763	88.074	6.01	0.823	High	0					24000000	24000000	3800000				3200000	2300000	2900000				890000	820000		1100000	790000	360000
P32497	Eukaryotic translation initiation factor 3 subunit C OS=Saccharomyces cerevisiae (strain ATCC 204508 / S288c) GN=NIP1 PE=1 SV=2	11.6995	7	23	7	1	812	93.147	5	0.372	High	0					30000000	9100000	8500000				11000000	7100000	2400000
Q04067	Eukaryotic translation initiation factor 3 subunit G OS=Saccharomyces cerevisiae (strain ATCC 204508 / S288c) GN=TIF35 PE=1 SV=1	2.91971	1	4	1	1	274	30.483	6.81	0.145	Medium	0					51000000	58000000						19000000	19000000
P40217	Eukaryotic translation initiation factor 3 subunit I OS=Saccharomyces cerevisiae (strain ATCC 204508 / S288c) GN=TIF34 PE=1 SV=1	15.8501	4	15	4	1	347	38.731	5.67	0.616	High	0					7700000	2900000	60000000		1200000	1500000	24000000	480000	11000000					1900000					2900000	2400000
P34167	Eukaryotic translation initiation factor 4B OS=Saccharomyces cerevisiae (strain ATCC 204508 / S288c) GN=TIF3 PE=1 SV=1	5.27523	2	6	2	1	436	48.493	5.29	0.172	Medium	0						7400000	6200000				1600000	4200000	4200000
P07260	Eukaryotic translation initiation factor 4E OS=Saccharomyces cerevisiae (strain ATCC 204508 / S288c) GN=CDC33 PE=1 SV=1	24.4131	4	18	4	1	213	24.239	5.49	0.931	High	0		7500000	7500000	6000000	33000000	21000000	31000000				22000000	16000000	8500000
P23301	Eukaryotic translation initiation factor 5A-1 OS=Saccharomyces cerevisiae (strain ATCC 204508 / S288c) GN=HYP2 PE=1 SV=3	38.8535	4	6	4	1	157	17.103	4.96	2.162	Medium	0						580000	5900000				6200000	13000000
P39730	Eukaryotic translation initiation factor 5B OS=Saccharomyces cerevisiae (strain ATCC 204508 / S288c) GN=FUN12 PE=1 SV=2	6.88623	5	18	5	1	1002	112.199	5.76	0.248	High	0					41000000	26000000	4200000				3400000	6200000	3400000				1700000	10000000	5400000
Q12522	Eukaryotic translation initiation factor 6 OS=Saccharomyces cerevisiae (strain ATCC 204508 / S288c) GN=TIF6 PE=1 SV=1	12.6531	2	10	2	1	245	26.441	4.64	0.585	High	0		22000000	22000000	17000000	5600000	12000000			1200000	7000000	7900000	3900000
Q12149	Exosome complex exonuclease RRP6 OS=Saccharomyces cerevisiae (strain ATCC 204508 / S288c) GN=RRP6 PE=1 SV=1	3.68349	2	3	2	1	733	83.987	7.14	0.11	Medium	0						1600000					880000
P30822	Exportin-1 OS=Saccharomyces cerevisiae (strain ATCC 204508 / S288c) GN=CRM1 PE=1 SV=1	5.0738	4	8	4	1	1084	124.025	5.48	0.169	Medium	0					180000	62000000	1400000				65000000	290000	250000
P32558	FACT complex subunit SPT16 OS=Saccharomyces cerevisiae (strain ATCC 204508 / S288c) GN=SPT16 PE=1 SV=1	3.86473	4	7	4	1	1035	118.557	5.1	0.163	Medium	0						3800000	3200000					1800000	1200000
Q05040	Factor arrest protein 8 OS=Saccharomyces cerevisiae (strain ATCC 204508 / S288c) GN=FAR8 PE=1 SV=1	2.29446	1	4	1	1	523	59.265	5.24	0.07	Medium	0					5300000	4300000					2400000		1600000
P08524	Farnesyl pyrophosphate synthase OS=Saccharomyces cerevisiae (strain ATCC 204508 / S288c) GN=ERG20 PE=1 SV=2	6.81818	2	5	2	1	352	40.458	5.47	0.245	Medium	0							5600000					650000	1000000
P19097	Fatty acid synthase subunit alpha OS=Saccharomyces cerevisiae (strain ATCC 204508 / S288c) GN=FAS2 PE=1 SV=2	32.6974	48	185	48	1	1887	206.818	5.44	1.925	High	0		3600000	2900000		87000000	99000000	82000000				56000000	37000000	22000000				5800000	2800000	5800000				2100000	3600000	740000
P07149	Fatty acid synthase subunit beta OS=Saccharomyces cerevisiae (strain ATCC 204508 / S288c) GN=FAS1 PE=1 SV=2	29.9366	54	180	54	1	2051	228.547	5.92	2.353	High	1	GlyGly [K879]				210000000	200000000	160000000			790000	120000000	73000000	61000000				14000000	9200000	19000000				6100000	5000000	3900000
P32791	Ferric/cupric reductase transmembrane component 1 OS=Saccharomyces cerevisiae (strain ATCC 204508 / S288c) GN=FRE1 PE=1 SV=1	1.74927	1	5	1	1	686	78.802	9.16	0.129	Medium	0						12000000					5500000	800000	490000
P32599	Fimbrin OS=Saccharomyces cerevisiae (strain ATCC 204508 / S288c) GN=SAC6 PE=1 SV=1	10.2804	4	13	4	1	642	71.728	5.48	0.324	High	0					97000000	25000000	23000000					11000000	1200000
P39676	Flavohemoprotein OS=Saccharomyces cerevisiae (strain ATCC 204508 / S288c) GN=YHB1 PE=1 SV=2	14.787	3	15	3	1	399	44.618	6.28	0.551	High	0					2100000	12000000	4200000				6700000	1300000	760000
P25349	Flavoprotein-like protein YCP4 OS=Saccharomyces cerevisiae (strain ATCC 204508 / S288c) GN=YCP4 PE=1 SV=1	12.9555	2	4	2	1	247	26.334	8.19	0.292	Medium	0					610000		1200000				1600000		640000
P14540	Fructose-bisphosphate aldolase OS=Saccharomyces cerevisiae (strain ATCC 204508 / S288c) GN=FBA1 PE=1 SV=3	17.8273	5	34	5	1	359	39.596	5.78	1.448	High	0			5000000	7600000	180000	9400000	45000000		2400000	8500000	47000000	60000000	48000000	1900000	2200000	2900000	79000000	44000000	36000000		1900000		36000000	11000000	22000000
P25655	General negative regulator of transcription subunit 1 OS=Saccharomyces cerevisiae (strain ATCC 204508 / S288c) GN=CDC39 PE=1 SV=3	3.17837	4	6	4	1	2108	240.128	6.44	0.07	Medium	0					2900000		2000000					110000	460000
P15703	Glucan 1,3-beta-glucosidase OS=Saccharomyces cerevisiae (strain ATCC 204508 / S288c) GN=BGL2 PE=1 SV=1	3.83387	1	3	1	1	313	34.097	4.51	0.179	Medium	0					5000000	5100000	5600000
P12709	Glucose-6-phosphate isomerase OS=Saccharomyces cerevisiae (strain ATCC 204508 / S288c) GN=PGI1 PE=1 SV=3	11.5523	5	11	5	1	554	61.261	6.46	0.468	High	0					4100000	4700000	5700000		190000		3700000	390000	700000
P46655	Glutamate--tRNA ligase, cytoplasmic OS=Saccharomyces cerevisiae (strain ATCC 204508 / S288c) GN=GUS1 PE=1 SV=3	25.4237	16	38	16	1	708	80.792	7.53	1.031	High	0					17000000	21000000	18000000				7700000	4600000	3800000					1700000	5800000				4900000	6100000	4000000
P14742	Glutamine--fructose-6-phosphate aminotransferase [isomerizing] OS=Saccharomyces cerevisiae (strain ATCC 204508 / S288c) GN=GFA1 PE=1 SV=4	8.64714	5	15	5	1	717	79.996	6.43	0.315	High	0					14000000	8000000	19000000				8400000	4600000	3300000
P13188	Glutamine--tRNA ligase OS=Saccharomyces cerevisiae (strain ATCC 204508 / S288c) GN=GLN4 PE=1 SV=2	4.57355	3	13	3	1	809	93.075	8.41	0.179	High	0					42000000	13000000	27000000				14000000	9700000	15000000
P17695	Glutaredoxin-2, mitochondrial OS=Saccharomyces cerevisiae (strain ATCC 204508 / S288c) GN=GRX2 PE=1 SV=3	26.5734	3	5	3	1	143	15.851	7.28	0.874	Medium	0						3000000	4000000					2700000	760000
P38143	Glutathione peroxidase 2 OS=Saccharomyces cerevisiae (strain ATCC 204508 / S288c) GN=GPX2 PE=1 SV=1	19.1358	2	4	2	1	162	18.394	8.57	0.585	Medium	0					4100000		3400000				2800000
P39996	Glutathione transferase 3 OS=Saccharomyces cerevisiae (strain ATCC 204508 / S288c) GN=GTT3 PE=1 SV=1	3.26409	1	9	1	1	337	38.211	5.03	0.129	Medium	0														12000000	47000000	61000000
P00360	Glyceraldehyde-3-phosphate dehydrogenase 1 OS=Saccharomyces cerevisiae (strain ATCC 204508 / S288c) GN=TDH1 PE=1 SV=3	30.1205	10	216	1	1	332	35.728	8.28	3.062	High	1	GlyGly [K108]				870000	820000
P00358	Glyceraldehyde-3-phosphate dehydrogenase 2 OS=Saccharomyces cerevisiae (strain ATCC 204508 / S288c) GN=TDH2 PE=1 SV=3	61.4458	21	355	3	1	332	35.824	6.96	23.621	High	2	GlyGly [K108; K249]				11000000	6700000	7300000				3300000	5500000	1700000
P00359	Glyceraldehyde-3-phosphate dehydrogenase 3 OS=Saccharomyces cerevisiae (strain ATCC 204508 / S288c) GN=TDH3 PE=1 SV=3	74.0964	23	433	6	1	332	35.724	6.96	48.619	High	2	GlyGly [K108; K249]		510000	1300000	140000000	150000000	43000000	1600000		300000	41000000	33000000	3500000
P41277	Glycerol-1-phosphate phosphohydrolase 1 OS=Saccharomyces cerevisiae (strain ATCC 204508 / S288c) GN=GPP1 PE=1 SV=3	5.2	1	5	1	1	250	27.929	5.55	0.136	Medium	0					27000000	28000000	29000000					21000000	17000000
Q00055	Glycerol-3-phosphate dehydrogenase [NAD(+)] 1 OS=Saccharomyces cerevisiae (strain ATCC 204508 / S288c) GN=GPD1 PE=1 SV=4	11.509	5	11	5	1	391	42.842	5.47	0.585	Medium	0					21000000	9000000					16000000	2800000	4100000
P41911	Glycerol-3-phosphate dehydrogenase [NAD(+)] 2, mitochondrial OS=Saccharomyces cerevisiae (strain ATCC 204508 / S288c) GN=GPD2 PE=1 SV=2	10.4545	3	7	3	1	440	49.391	7.09	0.407	Medium	0						20000000	14000000				15000000	2400000	1200000
P38088	Glycine--tRNA ligase 1, mitochondrial OS=Saccharomyces cerevisiae (strain ATCC 204508 / S288c) GN=GRS1 PE=1 SV=3	6.37681	4	11	4	1	690	78.135	6.52	0.212	High	0		5200000	5400000	5700000		2300000	1800000		930000			2400000	2600000				2200000
P27809	Glycolipid 2-alpha-mannosyltransferase OS=Saccharomyces cerevisiae (strain ATCC 204508 / S288c) GN=KRE2 PE=1 SV=1	3.84615	1	2	1	1	442	51.354	5.4	0.089	Medium	0						450000	1000000
P38625	GMP synthase [glutamine-hydrolyzing] OS=Saccharomyces cerevisiae (strain ATCC 204508 / S288c) GN=GUA1 PE=1 SV=4	26.8571	11	42	11	1	525	58.445	6.49	1.154	High	0					58000000	46000000	27000000				34000000	28000000	17000000						3200000				1300000	530000	920000
P38736	Golgi SNAP receptor complex member 1 OS=Saccharomyces cerevisiae (strain ATCC 204508 / S288c) GN=GOS1 PE=1 SV=1	7.17489	1	6	1	1	223	25.379	9.44	0.155	Medium	0						17000000	12000000					4900000	3800000				2500000	1700000
Q12125	Golgi to ER traffic protein 4 OS=Saccharomyces cerevisiae (strain ATCC 204508 / S288c) GN=GET4 PE=1 SV=1	9.29487	2	9	2	1	312	36.257	5.2	0.468	Medium	0					27000000	48000000	16000000				18000000	18000000	14000000
P38875	GPI transamidase component GPI16 OS=Saccharomyces cerevisiae (strain ATCC 204508 / S288c) GN=GPI16 PE=1 SV=2	4.09836	2	6	2	1	610	68.728	5.31	0.202	Medium	0					14000000		8300000				8300000	7500000	3000000
P47122	GPN-loop GTPase 1 OS=Saccharomyces cerevisiae (strain ATCC 204508 / S288c) GN=NPA3 PE=1 SV=1	7.79221	3	9	3	1	385	43.167	4.88	0.413	Medium	0					16000000	7700000	6300000				2900000	2200000
P32836	GTP-binding nuclear protein GSP2/CNR2 OS=Saccharomyces cerevisiae (strain ATCC 204508 / S288c) GN=GSP2 PE=1 SV=1	9.54545	2	11	2	1	220	24.975	6.68	0.52	Medium	0					32000000	35000000	28000000	4700000	3000000	3500000	20000000	11000000	6900000
Q00245	GTP-binding protein RHO3 OS=Saccharomyces cerevisiae (strain ATCC 204508 / S288c) GN=RHO3 PE=1 SV=2	10.3896	2	7	2	1	231	25.296	5	0.359	Medium	0					8200000	8000000	9200000				4900000	4700000	1800000
P01123	GTP-binding protein YPT1 OS=Saccharomyces cerevisiae (strain ATCC 204508 / S288c) GN=YPT1 PE=1 SV=2	15.534	3	6	2	1	206	23.2	5.33	0.501	Medium	0						4300000	2400000				2500000	5000000	6600000
P38555	GTP-binding protein YPT31/YPT8 OS=Saccharomyces cerevisiae (strain ATCC 204508 / S288c) GN=YPT31 PE=1 SV=3	18.8341	4	11	4	1	223	24.454	5.08	0.501	High	0					2200000	3100000	3100000				4700000	1700000	7100000				3700000	3100000	3900000
P32939	GTP-binding protein YPT7 OS=Saccharomyces cerevisiae (strain ATCC 204508 / S288c) GN=YPT7 PE=1 SV=1	18.2692	3	4	3	1	208	23.028	4.93	0.585	Medium	0							3100000					1700000
P38011	Guanine nucleotide-binding protein subunit beta-like protein OS=Saccharomyces cerevisiae (strain ATCC 204508 / S288c) GN=ASC1 PE=1 SV=4	74.9216	23	493	23	1	319	34.784	6.24	60.585	High	0		43000000	97000000	100000000	450000000	580000000	460000000	380000000	270000000	420000000	450000000	210000000	230000000	5000000	4100000	9900000	6600000	6100000	22000000	11000000	11000000	8100000	3900000	16000000	16000000
P32621	Guanosine-diphosphatase OS=Saccharomyces cerevisiae (strain ATCC 204508 / S288c) GN=GDA1 PE=1 SV=1	13.8996	6	18	6	1	518	56.786	5.35	0.61	High	0					53000000	54000000	23000000				13000000	8200000	8400000				9000000	8500000	9700000
P33322	H/ACA ribonucleoprotein complex subunit 4 OS=Saccharomyces cerevisiae (strain ATCC 204508 / S288c) GN=CBF5 PE=1 SV=1	11.5942	5	11	5	1	483	54.671	8.9	0.557	High	0					31000000	11000000	16000000	7300000	3200000	5400000	6900000		5200000
P31539	Heat shock protein 104 OS=Saccharomyces cerevisiae (strain ATCC 204508 / S288c) GN=HSP104 PE=1 SV=2	4.95595	4	9	4	1	908	101.972	5.45	0.163	Medium	0					11000000	9500000	5300000				5300000	2300000	2400000
P19882	Heat shock protein 60, mitochondrial OS=Saccharomyces cerevisiae (strain ATCC 204508 / S288c) GN=HSP60 PE=1 SV=1	28.6713	13	43	13	1	572	60.714	5.31	1.336	High	0					84000000	75000000	61000000				38000000	19000000	12000000				19000000
P32589	Heat shock protein homolog SSE1 OS=Saccharomyces cerevisiae (strain ATCC 204508 / S288c) GN=SSE1 PE=1 SV=4	24.6753	14	50	14	1	693	77.318	5.22	1.54	High	0					18000000	16000000	8300000				5400000	8700000	10000000				1800000
P10591	Heat shock protein SSA1 OS=Saccharomyces cerevisiae (strain ATCC 204508 / S288c) GN=SSA1 PE=1 SV=4	30.8411	18	94	1	1	642	69.615	5.11	2.932	High	0												3100000
P10592	Heat shock protein SSA2 OS=Saccharomyces cerevisiae (strain ATCC 204508 / S288c) GN=SSA2 PE=1 SV=3	36.6197	20	100	3	1	639	69.427	5.06	3.453	High	0					15000000	17000000	7000000					5200000
P40150	Heat shock protein SSB2 OS=Saccharomyces cerevisiae (strain ATCC 204508 / S288c) GN=SSB2 PE=1 SV=2	45.677	24	180	24	1	613	66.554	5.49	7.733	High	0		15000000	9500000	12000000	75000000	89000000	120000000	38000000	29000000	36000000	50000000	47000000	43000000	4800000	4300000	4000000	38000000	37000000	25000000	4800000	4300000	3300000		7700000
P0CS90	Heat shock protein SSC1, mitochondrial OS=Saccharomyces cerevisiae (strain ATCC 204508 / S288c) GN=SSC1 PE=1 SV=1	6.57492	5	10	5	1	654	70.585	5.59	0.377	Medium	0					4000000	5300000	4100000				5200000	5500000	3800000
P38199	Heterogeneous nuclear rnp K-like protein 2 OS=Saccharomyces cerevisiae (strain ATCC 204508 / S288c) GN=HEK2 PE=1 SV=1	11.0236	3	4	3	1	381	41.658	6.06	0.35	Medium	0													3700000
P04807	Hexokinase-2 OS=Saccharomyces cerevisiae (strain ATCC 204508 / S288c) GN=HXK2 PE=1 SV=4	23.0453	9	31	9	1	486	53.908	5.3	0.995	High	0					71000000	7500000	28000000	2600000		3400000	9400000	10000000	4300000				7000000
P48813	High-affinity glutamine permease OS=Saccharomyces cerevisiae (strain ATCC 204508 / S288c) GN=GNP1 PE=1 SV=2	3.77074	3	4	3	1	663	73.55	7.74	0.218	Medium	0											3800000		2500000										510000
P39003	High-affinity hexose transporter HXT6 OS=Saccharomyces cerevisiae (strain ATCC 204508 / S288c) GN=HXT6 PE=1 SV=2	4.03509	1	7	1	1	570	62.664	7.75	0.212	High	0					1500000	5600000					1700000
P00815	Histidine biosynthesis trifunctional protein OS=Saccharomyces cerevisiae (strain ATCC 204508 / S288c) GN=HIS4 PE=1 SV=3	10.1377	8	26	8	1	799	87.666	5.29	0.585	High	0					15000000	26000000	14000000			2300000	13000000	6400000	7200000
P07263	Histidine--tRNA ligase, mitochondrial OS=Saccharomyces cerevisiae (strain ATCC 204508 / S288c) GN=HTS1 PE=1 SV=2	12.2711	5	5	5	1	546	59.915	7.71	0.365	Medium	0					250000	1500000	4900000						840000
P04911	Histone H2A.1 OS=Saccharomyces cerevisiae (strain ATCC 204508 / S288c) GN=HTA1 PE=1 SV=2	24.2424	2	3	2	1	132	13.981	10.67	0.931	Medium	0											17000000													410000
P02293	Histone H2B.1 OS=Saccharomyces cerevisiae (strain ATCC 204508 / S288c) GN=HTB1 PE=1 SV=2	25.9542	4	14	4	1	131	14.244	10.1	1.848	High	0					5100000	4500000	150000				19000000	230000
P61830	Histone H3 OS=Saccharomyces cerevisiae (strain ATCC 204508 / S288c) GN=HHT1 PE=1 SV=2	16.1765	3	10	3	1	136	15.347	11.43	2.981	Medium	0							130000000				130000000	65000000	56000000						50000000				31000000	34000000	33000000
P02309	Histone H4 OS=Saccharomyces cerevisiae (strain ATCC 204508 / S288c) GN=HHF1 PE=1 SV=2	26.2136	5	25	5	1	103	11.361	11.36	9	High	0					53000000	28000000	38000000				19000000	19000000	22000000					21000000	14000000				12000000
P48570	Homocitrate synthase, cytosolic isozyme OS=Saccharomyces cerevisiae (strain ATCC 204508 / S288c) GN=LYS20 PE=1 SV=1	26.4019	8	20	3	1	428	47.069	7.27	0.978	High	0						1700000	3000000				4200000	2800000	6500000
Q12122	Homocitrate synthase, mitochondrial OS=Saccharomyces cerevisiae (strain ATCC 204508 / S288c) GN=LYS21 PE=1 SV=1	20.6818	6	12	1	1	440	48.564	6.3	0.638	High	0												140000
P40495	Homoisocitrate dehydrogenase, mitochondrial OS=Saccharomyces cerevisiae (strain ATCC 204508 / S288c) GN=LYS12 PE=1 SV=1	17.2507	5	9	5	1	371	40.044	8.02	0.616	Medium	0						8700000	5400000				11000000	8500000	8100000
P17423	Homoserine kinase OS=Saccharomyces cerevisiae (strain ATCC 204508 / S288c) GN=THR1 PE=1 SV=4	11.4846	4	25	4	1	357	38.688	5.41	0.719	High	0		5000000		7300000	54000000	60000000	47000000	3900000			28000000	15000000	6400000				11000000	10000000	17000000				6300000
Q12449	Hsp90 co-chaperone AHA1 OS=Saccharomyces cerevisiae (strain ATCC 204508 / S288c) GN=AHA1 PE=1 SV=1	9.42857	3	10	3	1	350	39.411	7.47	0.35	Medium	0					9700000	7300000	7700000				4400000		1400000
P54839	Hydroxymethylglutaryl-CoA synthase OS=Saccharomyces cerevisiae (strain ATCC 204508 / S288c) GN=ERG13 PE=1 SV=1	21.1813	9	47	9	1	491	54.979	8.16	1.096	High	0					43000000	51000000	30000000		1000000	900000	22000000	13000000	14000000	3000000			89000000	66000000	27000000				18000000	6200000	7300000
P33307	Importin alpha re-exporter OS=Saccharomyces cerevisiae (strain ATCC 204508 / S288c) GN=CSE1 PE=1 SV=2	4.47917	4	6	4	1	960	109.288	5.22	0.194	Medium	0						1600000	1300000					1400000	1400000
Q04175	Importin beta SMX1 OS=Saccharomyces cerevisiae (strain ATCC 204508 / S288c) GN=SXM1 PE=1 SV=1	2.75424	3	10	3	1	944	108.336	4.72	0.17	Medium	0					12000000	13000000	9800000				8600000	2900000	4800000
Q06142	Importin subunit beta-1 OS=Saccharomyces cerevisiae (strain ATCC 204508 / S288c) GN=KAP95 PE=1 SV=1	4.29733	3	9	3	1	861	94.716	4.64	0.241	Medium	0					14000000	12000000	4600000				4500000	8000000	1800000
P38217	Importin subunit beta-2 OS=Saccharomyces cerevisiae (strain ATCC 204508 / S288c) GN=KAP104 PE=1 SV=1	1.30719	1	8	1	1	918	103.615	4.65	0.11	Medium	0					27000000	25000000	20000000				14000000	13000000
P32337	Importin subunit beta-3 OS=Saccharomyces cerevisiae (strain ATCC 204508 / S288c) GN=PSE1 PE=1 SV=2	4.49954	3	7	3	1	1089	120.954	4.74	0.131	Medium	0					3800000	8300000	3000000				7000000		70000
P40069	Importin subunit beta-4 OS=Saccharomyces cerevisiae (strain ATCC 204508 / S288c) GN=KAP123 PE=1 SV=1	29.4699	22	59	22	1	1113	122.525	4.63	1.474	High	0					3900000	14000000	8800000				13000000	7000000	13000000				920000		7600000					260000
P38250	Increased sodium tolerance protein 2 OS=Saccharomyces cerevisiae (strain ATCC 204508 / S288c) GN=IST2 PE=1 SV=2	2.21987	1	4	1	1	946	105.788	8.98	0.045	Medium	0					2300000	9500000	6800000					1400000
P38264	Inorganic phosphate transport protein PHO88 OS=Saccharomyces cerevisiae (strain ATCC 204508 / S288c) GN=PHO88 PE=1 SV=1	39.8936	6	17	6	1	188	21.123	9.19	1.683	High	0					42000000	110000000	51000000				79000000	22000000	22000000					20000000	8300000
P25297	Inorganic phosphate transporter PHO84 OS=Saccharomyces cerevisiae (strain ATCC 204508 / S288c) GN=PHO84 PE=1 SV=2	14.8211	5	39	5	1	587	64.341	6.44	0.978	High	2	GlyGly [K297; K298]				74000000	55000000	56000000				18000000	13000000	12000000				64000000	63000000	68000000					43000000	31000000
P25386	Intracellular protein transport protein USO1 OS=Saccharomyces cerevisiae (strain ATCC 204508 / S288c) GN=USO1 PE=1 SV=2	2.56983	3	3	3	1	1790	206.326	4.94	0.052	Medium	0						460000							1500000
P38993	Iron transport multicopper oxidase FET3 OS=Saccharomyces cerevisiae (strain ATCC 204508 / S288c) GN=FET3 PE=1 SV=2	6.44654	2	3	2	1	636	72.314	4.78	0.233	Medium	0												1500000
P28241	Isocitrate dehydrogenase [NAD] subunit 2, mitochondrial OS=Saccharomyces cerevisiae (strain ATCC 204508 / S288c) GN=IDH2 PE=1 SV=1	11.6531	4	6	4	1	369	39.715	8.69	0.551	Medium	0							2800000						1100000				1800000	7600000					5700000
P21954	Isocitrate dehydrogenase [NADP], mitochondrial OS=Saccharomyces cerevisiae (strain ATCC 204508 / S288c) GN=IDP1 PE=1 SV=1	5.60748	2	4	2	1	428	48.16	8.76	0.259	Medium	0					23000000	2000000	920000
P09436	Isoleucine--tRNA ligase, cytoplasmic OS=Saccharomyces cerevisiae (strain ATCC 204508 / S288c) GN=ILS1 PE=1 SV=1	16.8843	16	35	16	1	1072	122.906	6.06	0.693	High	0			660000	940000	43000000	17000000	18000000				16000000	11000000	9300000				11000000		5100000
P38144	ISWI chromatin-remodeling complex ATPase ISW1 OS=Saccharomyces cerevisiae (strain ATCC 204508 / S288c) GN=ISW1 PE=1 SV=2	1.15146	1	4	1	1	1129	131.02	6.64	0.032	Medium	0						8500000	5300000					1800000	1100000
P40034	JmjC domain-containing histone demethylation protein 1 OS=Saccharomyces cerevisiae (strain ATCC 204508 / S288c) GN=JHD1 PE=1 SV=1	2.03252	1	4	1	1	492	56.495	6.76	0.093	Medium	1	GlyGly [K291]					45000000	31000000					22000000	22000000
P06168	Ketol-acid reductoisomerase, mitochondrial OS=Saccharomyces cerevisiae (strain ATCC 204508 / S288c) GN=ILV5 PE=1 SV=1	37.9747	12	41	12	1	395	44.341	9.04	1.913	High	0		2100000			40000000	24000000	36000000	4400000	2600000	3900000	24000000	24000000	10000000						1500000	4300000		1800000		900000	2700000
P25586	KRR1 small subunit processome component OS=Saccharomyces cerevisiae (strain ATCC 204508 / S288c) GN=KRR1 PE=1 SV=1	3.48101	1	3	1	1	316	37.136	9.39	0.129	Medium	0					16000000	14000000					7400000
P10614	Lanosterol 14-alpha demethylase OS=Saccharomyces cerevisiae (strain ATCC 204508 / S288c) GN=ERG11 PE=1 SV=1	15.8491	6	15	6	1	530	60.681	8.66	0.905	High	1	GlyGly [K215]				1600000	920000	840000				2900000	860000	770000				18000000		23000000				16000000
P53145	Large subunit GTPase 1 OS=Saccharomyces cerevisiae (strain ATCC 204508 / S288c) GN=LSG1 PE=1 SV=1	2.65625	1	4	1	1	640	72.683	8.76	0.051	Medium	0					1600000		4900000				3800000
P38986	L-asparaginase 1 OS=Saccharomyces cerevisiae (strain ATCC 204508 / S288c) GN=ASP1 PE=1 SV=1	6.03675	2	8	2	1	381	41.369	5.44	0.334	Medium	0					33000000	32000000	22000000				22000000	9100000	14000000				7100000
P26637	Leucine--tRNA ligase, cytoplasmic OS=Saccharomyces cerevisiae (strain ATCC 204508 / S288c) GN=CDC60 PE=1 SV=1	14.4954	13	31	13	1	1090	124.063	5.85	0.563	High	0		6900000	6400000		28000000	21000000	13000000				15000000	11000000	2500000
P36775	Lon protease homolog, mitochondrial OS=Saccharomyces cerevisiae (strain ATCC 204508 / S288c) GN=PIM1 PE=1 SV=2	1.50044	1	4	1	1	1133	127.033	5.59	0.031	Medium	0					13000000						1400000	1800000	1700000
P39002	Long-chain-fatty-acid--CoA ligase 3 OS=Saccharomyces cerevisiae (strain ATCC 204508 / S288c) GN=FAA3 PE=1 SV=1	2.88184	2	3	1	1	694	77.897	9	0.122	Medium	0												560000
P47912	Long-chain-fatty-acid--CoA ligase 4 OS=Saccharomyces cerevisiae (strain ATCC 204508 / S288c) GN=FAA4 PE=1 SV=1	3.31412	2	3	1	1	694	77.218	6.55	0.133	Medium	0
P37303	Low specificity L-threonine aldolase OS=Saccharomyces cerevisiae (strain ATCC 204508 / S288c) GN=GLY1 PE=1 SV=2	4.13437	1	6	1	1	387	42.788	6.29	0.101	Medium	0					11000000	7400000	7400000				2100000	2600000	1600000
P32466	Low-affinity glucose transporter HXT3 OS=Saccharomyces cerevisiae (strain ATCC 204508 / S288c) GN=HXT3 PE=1 SV=1	7.93651	3	12	3	1	567	62.516	7.08	0.369	High	0					14000000	12000000	11000000				8500000	4500000	2300000
P15180	Lysine--tRNA ligase, cytoplasmic OS=Saccharomyces cerevisiae (strain ATCC 204508 / S288c) GN=KRS1 PE=1 SV=2	13.3672	6	20	6	1	591	67.915	6.13	0.585	High	0					3400000	3300000	2900000	1400000	1300000		7600000	1200000	2700000
P54115	Magnesium-activated aldehyde dehydrogenase, cytosolic OS=Saccharomyces cerevisiae (strain ATCC 204508 / S288c) GN=ALD6 PE=1 SV=4	23.2	9	18	9	1	500	54.38	5.44	1.102	High	0					18000000	15000000	7200000		2900000		7900000	1900000					2300000						870000
P39986	Manganese-transporting ATPase 1 OS=Saccharomyces cerevisiae (strain ATCC 204508 / S288c) GN=SPF1 PE=1 SV=1	7.98354	7	14	7	1	1215	135.182	6.6	0.255	High	0					11000000	2200000	2000000				1900000	4600000	2900000					3400000
P41940	Mannose-1-phosphate guanyltransferase OS=Saccharomyces cerevisiae (strain ATCC 204508 / S288c) GN=PSA1 PE=1 SV=2	33.795	8	25	8	1	361	39.541	6.34	1.462	High	0		5700000			55000000	57000000	28000000					2200000			650000		4100000	1700000	4300000
P08018	MAP kinase kinase PBS2 OS=Saccharomyces cerevisiae (strain ATCC 204508 / S288c) GN=PBS2 PE=1 SV=4	2.39521	1	4	1	1	668	72.675	9.01	0.059	Medium	0					3100000	4200000	3700000										1700000
P19263	Mediator of RNA polymerase II transcription subunit 14 OS=Saccharomyces cerevisiae (strain ATCC 204508 / S288c) GN=RGR1 PE=1 SV=2	3.41959	2	3	2	1	1082	123.28	8.75	0.066	Medium	0					3700000	780000											2300000
P38295	Medium-chain fatty acid ethyl ester synthase/esterase 2 OS=Saccharomyces cerevisiae (strain ATCC 204508 / S288c) GN=EHT1 PE=1 SV=1	7.5388	3	7	3	1	451	51.223	7.8	0.269	Medium	0						12000000	10000000				3200000	3700000	3300000
Q03104	Meiotic sister chromatid recombination protein 1 OS=Saccharomyces cerevisiae (strain ATCC 204508 / S288c) GN=MSC1 PE=1 SV=1	2.14425	1	3	1	1	513	59.552	7.58	0.08	Medium	0						6400000	5900000						1200000
P38800	Membrane-anchored lipid-binding protein LAM4 OS=Saccharomyces cerevisiae (strain ATCC 204508 / S288c) GN=LAM4 PE=1 SV=1	1.41264	1	3	1	1	1345	149.588	8.7	0.028	Medium	0														33000000	34000000					15000000
P39109	Metal resistance protein YCF1 OS=Saccharomyces cerevisiae (strain ATCC 204508 / S288c) GN=YCF1 PE=1 SV=2	3.63036	4	5	4	1	1515	171.012	8.41	0.107	Medium	0							1200000																		340000
P00958	Methionine--tRNA ligase, cytoplasmic OS=Saccharomyces cerevisiae (strain ATCC 204508 / S288c) GN=MES1 PE=1 SV=4	12.3835	7	25	7	1	751	85.624	6.61	0.416	High	0					19000000	11000000	11000000				1400000	5500000	1300000				7100000	6600000
Q12019	Midasin OS=Saccharomyces cerevisiae (strain ATCC 204508 / S288c) GN=MDN1 PE=1 SV=1	2.46436	9	14	9	1	4910	558.959	5.01	0.074	High	0					4900000	4600000	3900000				2600000	470000	1600000
Q08179	Mitochondrial distribution and morphology protein 38 OS=Saccharomyces cerevisiae (strain ATCC 204508 / S288c) GN=MDM38 PE=1 SV=1	13.9616	6	20	6	1	573	64.965	7.77	0.496	High	0					13000000	9600000	7100000				1800000	2500000	2600000				9500000	6000000					3100000	2100000
P38988	Mitochondrial GTP/GDP carrier protein 1 OS=Saccharomyces cerevisiae (strain ATCC 204508 / S288c) GN=GGC1 PE=1 SV=1	8	2	6	2	1	300	33.195	10.02	0.245	Medium	0					1000000	1200000					1200000	2100000	360000
P32897	Mitochondrial import inner membrane translocase subunit TIM23 OS=Saccharomyces cerevisiae (strain ATCC 204508 / S288c) GN=TIM23 PE=1 SV=1	8.55856	1	4	1	1	222	23.229	7.4	0.259	Medium	0					24000000	17000000	11000000					4100000
P23644	Mitochondrial import receptor subunit TOM40 OS=Saccharomyces cerevisiae (strain ATCC 204508 / S288c) GN=TOM40 PE=1 SV=1	4.39276	2	4	2	1	387	42.012	5.54	0.292	Medium	0							310000					310000
P07213	Mitochondrial import receptor subunit TOM70 OS=Saccharomyces cerevisiae (strain ATCC 204508 / S288c) GN=TOM70 PE=1 SV=2	12.6418	6	21	6	1	617	70.079	5.35	0.512	High	0					25000000	23000000	16000000				10000000	8000000	8300000
P47031	Mitochondrial outer membrane protein IML2 OS=Saccharomyces cerevisiae (strain ATCC 204508 / S288c) GN=IML2 PE=1 SV=1	1.91518	1	5	1	1	731	82.483	6.64	0.119	Medium	0															2000000						3400000
P04840	Mitochondrial outer membrane protein porin 1 OS=Saccharomyces cerevisiae (strain ATCC 204508 / S288c) GN=POR1 PE=1 SV=4	38.8693	10	30	10	1	283	30.41	7.93	2.36	High	0					24000000	76000000	59000000				15000000	36000000	24000000				1000000	460000
P36114	Mitochondrial outer membrane protein YKR018C OS=Saccharomyces cerevisiae (strain ATCC 204508 / S288c) GN=YKR018C PE=1 SV=1	5.10345	3	13	3	1	725	81.702	5.16	0.283	High	0					64000000	17000000	24000000				9900000	20000000	8200000					14000000
P23641	Mitochondrial phosphate carrier protein OS=Saccharomyces cerevisiae (strain ATCC 204508 / S288c) GN=MIR1 PE=1 SV=1	17.6849	4	9	4	1	311	32.791	9.31	0.668	Medium	0					1400000	1700000	800000				2300000	1300000	4000000
P25491	Mitochondrial protein import protein MAS5 OS=Saccharomyces cerevisiae (strain ATCC 204508 / S288c) GN=YDJ1 PE=1 SV=1	14.1809	5	23	5	1	409	44.643	6.3	1.069	High	0		14000000	5900000	19000000	1000000	16000000	2300000				13000000	1500000	12000000
P28321	Monoglyceride lipase OS=Saccharomyces cerevisiae (strain ATCC 204508 / S288c) GN=YJU3 PE=1 SV=2	3.83387	1	4	1	1	313	35.54	8.34	0.116	Medium	0					720000	1800000	1100000				1400000
Q03835	Monothiol glutaredoxin-3 OS=Saccharomyces cerevisiae (strain ATCC 204508 / S288c) GN=GRX3 PE=1 SV=2	7.6	2	5	2	1	250	28.244	4.46	0.52	Medium	0					2200000	5800000	3500000				9400000	1400000
Q06106	Multiple RNA-binding domain-containing protein 1 OS=Saccharomyces cerevisiae (strain ATCC 204508 / S288c) GN=MRD1 PE=1 SV=1	1.46561	1	3	1	1	887	101.058	6.55	0.043	Medium	0						2100000	2200000					2100000
O14467	Multiprotein-bridging factor 1 OS=Saccharomyces cerevisiae (strain ATCC 204508 / S288c) GN=MBF1 PE=1 SV=2	25.1656	3	9	3	1	151	16.394	10.61	0.874	Medium	0			2400000					5800000	1400000	4600000	9000000	2700000
P38205	Multisite-specific tRNA:(cytosine-C(5))-methyltransferase OS=Saccharomyces cerevisiae (strain ATCC 204508 / S288c) GN=NCL1 PE=1 SV=1	6.43275	4	13	4	1	684	77.83	7.36	0.212	High	0					12000000	11000000	2100000				5900000	3900000	3000000
P47068	Myosin tail region-interacting protein MTI1 OS=Saccharomyces cerevisiae (strain ATCC 204508 / S288c) GN=BBC1 PE=1 SV=2	3.88937	4	6	4	1	1157	128.218	5.26	0.15	Medium	0					8900000	11000000							2300000
P19524	Myosin-2 OS=Saccharomyces cerevisiae (strain ATCC 204508 / S288c) GN=MYO2 PE=1 SV=1	4.06607	5	12	5	1	1574	180.567	6.32	0.118	Medium	0					8700000	8500000	2400000				5100000	3700000	960000				5100000
P36013	NAD-dependent malic enzyme, mitochondrial OS=Saccharomyces cerevisiae (strain ATCC 204508 / S288c) GN=MAE1 PE=1 SV=1	8.07175	4	18	4	1	669	74.329	8.18	0.334	High	0					1600000	1500000	1600000				3900000	2600000	550000
P38626	NADH-cytochrome b5 reductase 1 OS=Saccharomyces cerevisiae (strain ATCC 204508 / S288c) GN=CBR1 PE=1 SV=2	29.5775	7	41	7	1	284	31.474	8.78	1.371	High	0					23000000	27000000	22000000				26000000	15000000	10000000				16000000	7400000	5000000				11000000	6900000	6000000
P16603	NADPH--cytochrome P450 reductase OS=Saccharomyces cerevisiae (strain ATCC 204508 / S288c) GN=NCP1 PE=1 SV=3	18.5239	9	19	9	1	691	76.724	5.19	0.701	High	0					8200000	4700000	12000000				4800000	7700000	2600000
Q92317	Negative cofactor 2 complex subunit beta OS=Saccharomyces cerevisiae (strain ATCC 204508 / S288c) GN=NCB2 PE=1 SV=1	8.90411	1	3	1	1	146	16.639	4.96	0.334	Medium	1	GlyGly [K141]				33000000		14000000		8400000
Q02931	NET1-associated nuclear protein 1 OS=Saccharomyces cerevisiae (strain ATCC 204508 / S288c) GN=NAN1 PE=1 SV=1	6.25	5	11	5	1	896	101.174	6.35	0.284	Medium	0					29000000	20000000	8900000				8200000	1000000	2600000
P12945	N-terminal acetyltransferase A complex subunit NAT1 OS=Saccharomyces cerevisiae (strain ATCC 204508 / S288c) GN=NAT1 PE=1 SV=2	7.37705	6	17	6	1	854	98.843	8.78	0.269	High	0					12000000	9900000	7700000				2200000	3100000	2700000
P32588	Nuclear and cytoplasmic polyadenylated RNA-binding protein PUB1 OS=Saccharomyces cerevisiae (strain ATCC 204508 / S288c) GN=PUB1 PE=1 SV=4	4.85651	2	8	2	1	453	50.731	5.11	0.311	Medium	0						20000000	9400000				18000000	9600000	3200000
P40010	Nuclear GTP-binding protein NUG1 OS=Saccharomyces cerevisiae (strain ATCC 204508 / S288c) GN=NUG1 PE=1 SV=1	20	9	19	9	1	520	57.673	8.88	1.043	High	0		8300000			17000000	9300000	3400000			220000	3500000	430000	460000		770000	1000000	1100000	1800000	500000				380000
P27476	Nuclear localization sequence-binding protein OS=Saccharomyces cerevisiae (strain ATCC 204508 / S288c) GN=NSR1 PE=1 SV=1	9.90338	3	9	3	1	414	44.509	4.93	0.624	Medium	0						47000000	6600000					21000000	11000000				9700000	11000000	8500000
P32597	Nuclear protein STH1/NPS1 OS=Saccharomyces cerevisiae (strain ATCC 204508 / S288c) GN=STH1 PE=1 SV=1	1.83959	2	7	2	1	1359	156.646	6.71	0.054	Medium	0					55000000	45000000	34000000					14000000	8000000
Q99207	Nucleolar complex protein 14 OS=Saccharomyces cerevisiae (strain ATCC 204508 / S288c) GN=NOP14 PE=1 SV=1	4.93827	3	6	3	1	810	94.244	7.37	0.166	Medium	0					6300000	4600000	1900000				2500000	850000
P39744	Nucleolar complex protein 2 OS=Saccharomyces cerevisiae (strain ATCC 204508 / S288c) GN=NOC2 PE=1 SV=2	3.66197	2	4	2	1	710	81.55	8.48	0.096	Medium	0					1500000	1300000					950000
Q02892	Nucleolar GTP-binding protein 1 OS=Saccharomyces cerevisiae (strain ATCC 204508 / S288c) GN=NOG1 PE=1 SV=1	22.7202	12	43	12	1	647	74.363	8.79	1.371	High	0		11000000	37000000	28000000	24000000	39000000	45000000		1100000		7300000	6600000	6200000	4000000	8400000	5400000	3100000	2000000	4700000
P53742	Nucleolar GTP-binding protein 2 OS=Saccharomyces cerevisiae (strain ATCC 204508 / S288c) GN=NOG2 PE=1 SV=1	7.61317	3	9	3	1	486	55.454	9.5	0.283	Medium	0		13000000	11000000	15000000	2500000	20000000	25000000
P53883	Nucleolar protein 13 OS=Saccharomyces cerevisiae (strain ATCC 204508 / S288c) GN=NOP13 PE=1 SV=2	9.67742	3	3	3	1	403	45.581	9.29	0.233	Medium	0							2300000				3000000
Q12460	Nucleolar protein 56 OS=Saccharomyces cerevisiae (strain ATCC 204508 / S288c) GN=NOP56 PE=1 SV=1	25.1984	9	48	9	1	504	56.829	8.9	1.102	High	0			14000000		140000000	140000000	110000000	6600000	8200000	12000000	78000000	60000000	52000000				120000000	70000000	57000000				30000000	21000000	15000000
Q12499	Nucleolar protein 58 OS=Saccharomyces cerevisiae (strain ATCC 204508 / S288c) GN=NOP58 PE=1 SV=1	24.8532	9	53	9	1	511	56.921	8.94	1.438	High	0		13000000	630000	10000000	12000000	38000000	23000000	4200000	1300000		26000000	11000000	9300000			260000	6800000	13000000	8500000				8200000	7200000	7200000
P14907	Nucleoporin NSP1 OS=Saccharomyces cerevisiae (strain ATCC 204508 / S288c) GN=NSP1 PE=1 SV=1	7.53341	3	11	3	1	823	86.464	6.3	0.266	High	0					6400000	14000000	5200000				8700000	12000000	1500000
P39685	Nucleoporin POM152 OS=Saccharomyces cerevisiae (strain ATCC 204508 / S288c) GN=POM152 PE=1 SV=1	1.64547	2	4	2	1	1337	151.558	6.74	0.057	Medium	0						8700000					5000000		2200000
P25293	Nucleosome assembly protein OS=Saccharomyces cerevisiae (strain ATCC 204508 / S288c) GN=NAP1 PE=1 SV=2	3.59712	1	5	1	1	417	47.855	4.34	0.116	Medium	0					32000000	22000000	17000000				12000000
P38219	Obg-like ATPase 1 OS=Saccharomyces cerevisiae (strain ATCC 204508 / S288c) GN=OLA1 PE=1 SV=1	34.7716	16	96	16	1	394	44.146	7.43	3.642	High	0		23000000	13000000	18000000	240000000	200000000	130000000				120000000	32000000	23000000	4600000	5000000	5400000	120000000	87000000	80000000				47000000	21000000	41000000
P07991	Ornithine aminotransferase OS=Saccharomyces cerevisiae (strain ATCC 204508 / S288c) GN=CAR2 PE=1 SV=2	6.83962	2	3	2	1	424	46.057	6.95	0.194	Medium	0						260000						2100000	370000
Q12451	Oxysterol-binding protein homolog 2 OS=Saccharomyces cerevisiae (strain ATCC 204508 / S288c) GN=OSH2 PE=1 SV=1	1.01325	1	3	1	1	1283	145.707	6.83	0.031	Medium	0							6100000					2500000	2200000
P39010	Palmitoyltransferase AKR1 OS=Saccharomyces cerevisiae (strain ATCC 204508 / S288c) GN=AKR1 PE=1 SV=1	7.06806	4	5	4	1	764	85.786	5.72	0.259	Medium	0							510000				1000000	1500000
P08566	Pentafunctional AROM polypeptide OS=Saccharomyces cerevisiae (strain ATCC 204508 / S288c) GN=ARO1 PE=1 SV=1	13.602	19	54	19	1	1588	174.645	6.28	0.601	High	0					14000000	23000000	16000000				13000000	7400000	7000000
P34760	Peroxiredoxin TSA1 OS=Saccharomyces cerevisiae (strain ATCC 204508 / S288c) GN=TSA1 PE=1 SV=3	31.1224	4	12	4	1	196	21.576	5.14	1.031	High	0					2800000		6000000		1000000		3100000	4000000	6000000
P38013	Peroxiredoxin type-2 OS=Saccharomyces cerevisiae (strain ATCC 204508 / S288c) GN=AHP1 PE=1 SV=4	35.7955	4	5	4	1	176	19.103	5.16	1.154	Medium	0												890000	650000										3000000
P53261	Pescadillo homolog OS=Saccharomyces cerevisiae (strain ATCC 204508 / S288c) GN=NOP7 PE=1 SV=1	15.0413	7	28	7	1	605	69.834	5.6	0.84	High	0		26000000	35000000	26000000	66000000	47000000	17000000	1400000		18000000	25000000	870000	3400000				30000000	25000000
P15625	Phenylalanine--tRNA ligase alpha subunit OS=Saccharomyces cerevisiae (strain ATCC 204508 / S288c) GN=FRS2 PE=1 SV=3	1.78926	1	3	1	1	503	57.475	5.78	0.064	Medium	0						7000000	6400000					3900000
P15624	Phenylalanine--tRNA ligase beta subunit OS=Saccharomyces cerevisiae (strain ATCC 204508 / S288c) GN=FRS1 PE=1 SV=3	7.22689	4	9	4	1	595	67.322	5.78	0.252	Medium	0						16000000	16000000				1500000	10000000	2700000								2100000	1300000
P38221	Phosphatidate cytidylyltransferase OS=Saccharomyces cerevisiae (strain ATCC 204508 / S288c) GN=CDS1 PE=1 SV=1	2.407	1	5	1	1	457	51.789	8.57	0.093	Medium	0					4900000	3200000	2100000				1500000	1200000
Q06705	Phosphatidylinositol transfer protein CSR1 OS=Saccharomyces cerevisiae (strain ATCC 204508 / S288c) GN=CSR1 PE=1 SV=1	2.94118	1	3	1	1	408	47.433	6.62	0.096	Medium	0							13000000					3400000	3700000
P33401	Phosphoglucomutase 1 OS=Saccharomyces cerevisiae (strain ATCC 204508 / S288c) GN=PGM1 PE=1 SV=1	8.94737	4	8	4	1	570	63.072	7.24	0.374	Medium	0					7500000	2500000	1200000				9300000	220000	810000
P00560	Phosphoglycerate kinase OS=Saccharomyces cerevisiae (strain ATCC 204508 / S288c) GN=PGK1 PE=1 SV=2	34.8558	13	70	13	1	416	44.711	7.61	2.162	High	0					69000000	78000000	88000000	4100000	1200000	7300000	43000000	20000000	18000000				20000000	14000000	19000000				3600000	2500000
P00950	Phosphoglycerate mutase 1 OS=Saccharomyces cerevisiae (strain ATCC 204508 / S288c) GN=GPM1 PE=1 SV=3	44.9393	7	73	7	1	247	27.592	8.84	5.31	High	0					220000000	130000000	110000000	6000000	5100000	3600000	53000000	16000000	17000000				190000000	140000000	48000000
P32368	Phosphoinositide phosphatase SAC1 OS=Saccharomyces cerevisiae (strain ATCC 204508 / S288c) GN=SAC1 PE=1 SV=1	14.1252	6	15	6	1	623	71.08	7.71	0.413	High	0					260000	3600000	10000000				1700000	3800000	1300000				4600000
P07283	Phosphomannomutase OS=Saccharomyces cerevisiae (strain ATCC 204508 / S288c) GN=SEC53 PE=1 SV=1	27.9528	6	38	6	1	254	29.045	5.24	1.783	High	0					76000000	88000000	35000000				20000000	24000000	21000000		1200000		17000000	12000000	11000000	710000	720000		13000000	8400000	7600000
P21264	Phosphoribosylaminoimidazole carboxylase OS=Saccharomyces cerevisiae (strain ATCC 204508 / S288c) GN=ADE2 PE=1 SV=1	6.1296	3	9	3	1	571	62.3	7.33	0.205	Medium	0					4700000	2500000	1700000				2100000		800000
P27616	Phosphoribosylaminoimidazole-succinocarboxamide synthase OS=Saccharomyces cerevisiae (strain ATCC 204508 / S288c) GN=ADE1 PE=1 SV=2	9.47712	3	5	3	1	306	34.582	5.95	0.304	Medium	1	GlyGly [K197]						10000000					1800000	3200000					1700000
P38972	Phosphoribosylformylglycinamidine synthase OS=Saccharomyces cerevisiae (strain ATCC 204508 / S288c) GN=ADE6 PE=1 SV=2	3.9028	5	25	5	1	1358	148.811	5.27	0.243	High	0					43000000	37000000	23000000				17000000	9900000	4700000
P33330	Phosphoserine aminotransferase OS=Saccharomyces cerevisiae (strain ATCC 204508 / S288c) GN=SER1 PE=1 SV=1	15.443	6	10	6	1	395	43.388	6.54	0.823	Medium	0						4400000					7400000	1500000	6900000
P05030	Plasma membrane ATPase 1 OS=Saccharomyces cerevisiae (strain ATCC 204508 / S288c) GN=PMA1 PE=1 SV=2	26.9063	20	221	20	1	918	99.556	5.11	5.236	High	1	GlyGly [K252]				1400000000	1200000000	1000000000				540000000	610000000	430000000				110000000	28000000	85000000				18000000	12000000	4300000
P33302	Pleiotropic ABC efflux transporter of multiple drugs OS=Saccharomyces cerevisiae (strain ATCC 204508 / S288c) GN=PDR5 PE=1 SV=1	6.81668	9	30	9	1	1511	170.329	7.81	0.318	High	1	GlyGly [K436]				19000000	13000000	16000000				11000000	11000000	7100000				7200000	2600000					2800000	1600000
P04147	Polyadenylate-binding protein, cytoplasmic and nuclear OS=Saccharomyces cerevisiae (strain ATCC 204508 / S288c) GN=PAB1 PE=1 SV=4	20.4506	11	36	11	1	577	64.304	5.97	1.021	High	0					22000000	16000000	11000000		3500000	2500000	7400000	10000000	11000000				6300000	5400000	6100000				6200000	4300000	3800000
Q12447	Polyamine N-acetyltransferase 1 OS=Saccharomyces cerevisiae (strain ATCC 204508 / S288c) GN=PAA1 PE=1 SV=1	19.3717	3	6	3	1	191	21.934	5.82	0.701	Medium	0					900000	2100000					1600000		570000
P53633	Prenylated Rab acceptor 1 OS=Saccharomyces cerevisiae (strain ATCC 204508 / S288c) GN=YIP3 PE=1 SV=2	19.8864	4	18	4	1	176	19.399	8.41	3.217	High	1	GlyGly [K50]				50000000	4100000	17000000				18000000	960000	12000000				4600000	3200000	2500000
P53877	Pre-rRNA-processing protein IPI3 OS=Saccharomyces cerevisiae (strain ATCC 204508 / S288c) GN=IPI3 PE=1 SV=1	1.98198	1	3	1	1	555	61.734	5.74	0.068	Medium	0					2400000	3400000	2700000
Q99216	Pre-rRNA-processing protein PNO1 OS=Saccharomyces cerevisiae (strain ATCC 204508 / S288c) GN=PNO1 PE=1 SV=1	5.10949	1	5	1	1	274	30.313	9.07	0.136	Medium	0						1900000	2500000				1600000	610000	1100000
P33333	Probable 1-acyl-sn-glycerol-3-phosphate acyltransferase OS=Saccharomyces cerevisiae (strain ATCC 204508 / S288c) GN=SLC1 PE=1 SV=1	17.4917	4	20	4	1	303	33.865	9.6	0.823	High	0					23000000	26000000	12000000				12000000	8700000	9800000
P46985	Probable alpha-1,6-mannosyltransferase MNN11 OS=Saccharomyces cerevisiae (strain ATCC 204508 / S288c) GN=MNN11 PE=1 SV=2	9.47867	4	8	4	1	422	47.829	8.37	0.389	Medium	0						9400000	590000						1200000				7700000		16000000					6300000	12000000
P25371	Probable ATP-dependent permease OS=Saccharomyces cerevisiae (strain ATCC 204508 / S288c) GN=ADP1 PE=1 SV=2	0.953289	1	5	1	1	1049	117.156	5.16	0.047	Medium	0						6500000	5300000				7600000	4700000	2900000
Q06644	Probable dolichyl-phosphate-mannose--protein mannosyltransferase 7 OS=Saccharomyces cerevisiae (strain ATCC 204508 / S288c) GN=PMT7 PE=1 SV=1	3.32326	2	4	2	1	662	77.52	6.79	0.136	Medium	0					3200000							570000					1200000	600000
P32623	Probable glycosidase CRH2 OS=Saccharomyces cerevisiae (strain ATCC 204508 / S288c) GN=UTR2 PE=1 SV=3	1.92719	1	7	1	1	467	49.875	4.78	0.155	Medium	0					13000000	19000000	14000000				4900000	9200000	7300000						5500000
P38130	Probable mannosyltransferase KTR3 OS=Saccharomyces cerevisiae (strain ATCC 204508 / S288c) GN=KTR3 PE=1 SV=1	7.17822	2	4	2	1	404	47.452	8.73	0.202	Medium	0						1500000					1600000	370000
Q03862	Probable metalloprotease ARX1 OS=Saccharomyces cerevisiae (strain ATCC 204508 / S288c) GN=ARX1 PE=1 SV=1	2.19224	1	3	1	1	593	65.172	7.2	0.068	Medium	0		22000000	19000000	29000000
P34244	Probable serine/threonine-protein kinase HSL1 OS=Saccharomyces cerevisiae (strain ATCC 204508 / S288c) GN=HSL1 PE=1 SV=2	0.85639	1	20	1	1	1518	169.503	9.32	0.026	High	1	GlyGly [K1351]				3400000000	4600000000	800000000	690000000	1100000000	1500000000	390000000	440000000	1100000000
P53903	Processing of GAS1 and ALP protein 2 OS=Saccharomyces cerevisiae (strain ATCC 204508 / S288c) GN=PGA2 PE=1 SV=3	10.8527	1	3	1	1	129	15.044	5.76	0.389	Medium	0											760000		830000
P50085	Prohibitin-2 OS=Saccharomyces cerevisiae (strain ATCC 204508 / S288c) GN=PHB2 PE=1 SV=2	8.3871	2	11	2	1	310	34.385	9.92	0.369	Medium	0					17000000	15000000	6500000				12000000	4100000	2900000
P38737	Proteasome component ECM29 OS=Saccharomyces cerevisiae (strain ATCC 204508 / S288c) GN=ECM29 PE=1 SV=1	4.06852	6	13	6	1	1868	210.299	6.55	0.122	High	0					2700000	2800000	9300000					580000	2000000
P40303	Proteasome subunit alpha type-4 OS=Saccharomyces cerevisiae (strain ATCC 204508 / S288c) GN=PRE6 PE=1 SV=1	9.84252	2	7	2	1	254	28.422	7.36	0.389	Medium	0					1600000	1200000	770000					1300000	910000
P40302	Proteasome subunit alpha type-6 OS=Saccharomyces cerevisiae (strain ATCC 204508 / S288c) GN=PRE5 PE=1 SV=1	4.70085	1	6	1	1	234	25.588	7.39	0.155	Medium	0					21000000	19000000	11000000				13000000	9100000	5700000
P30656	Proteasome subunit beta type-5 OS=Saccharomyces cerevisiae (strain ATCC 204508 / S288c) GN=PRE2 PE=1 SV=3	8.7108	2	4	2	1	287	31.617	6.23	0.311	Medium	0					15000000	9300000	6000000
P38779	Proteasome-interacting protein CIC1 OS=Saccharomyces cerevisiae (strain ATCC 204508 / S288c) GN=CIC1 PE=1 SV=1	11.1702	3	7	3	1	376	42.504	8.78	0.35	Medium	0			3400000			1400000					790000	2900000	240000
Q06631	Protein BFR2 OS=Saccharomyces cerevisiae (strain ATCC 204508 / S288c) GN=BFR2 PE=1 SV=1	4.30712	2	4	2	1	534	61.166	4.78	0.15	Medium	0						4900000						2900000	2700000
P40013	Protein BIM1 OS=Saccharomyces cerevisiae (strain ATCC 204508 / S288c) GN=BIM1 PE=1 SV=1	4.06977	1	2	1	1	344	38.338	5.38	0.129	Medium	0													710000				5400000
P34730	Protein BMH2 OS=Saccharomyces cerevisiae (strain ATCC 204508 / S288c) GN=BMH2 PE=1 SV=3	11.3553	2	6	2	1	273	31.042	4.88	0.311	Medium	0						15000000	7300000	130000			19000000	18000000	21000000
P34237	Protein CASP OS=Saccharomyces cerevisiae (strain ATCC 204508 / S288c) GN=COY1 PE=1 SV=2	1.47275	1	4	1	1	679	77.467	6.06	0.048	Medium	0						8500000	5000000				5200000	3800000
P43555	Protein EMP47 OS=Saccharomyces cerevisiae (strain ATCC 204508 / S288c) GN=EMP47 PE=1 SV=1	9.4382	3	10	3	1	445	50.299	5.97	0.259	Medium	0					8600000	6800000	4900000				2000000	1400000	550000
P43535	Protein GCN20 OS=Saccharomyces cerevisiae (strain ATCC 204508 / S288c) GN=GCN20 PE=1 SV=1	12.766	8	18	8	1	752	84.975	6.25	0.52	High	0					18000000		24000000				13000000	9100000	5500000
P40531	Protein GVP36 OS=Saccharomyces cerevisiae (strain ATCC 204508 / S288c) GN=GVP36 PE=1 SV=1	14.1104	4	15	4	1	326	36.647	4.97	0.896	High	0					57000000	34000000	61000000				18000000	20000000	17000000
P48362	Protein HGH1 OS=Saccharomyces cerevisiae (strain ATCC 204508 / S288c) GN=HGH1 PE=1 SV=2	6.59898	2	9	2	1	394	44.923	4.73	0.212	Medium	0					22000000	19000000	19000000				6500000	5500000	4800000
P38828	Protein LSM12 OS=Saccharomyces cerevisiae (strain ATCC 204508 / S288c) GN=LSM12 PE=1 SV=1	6.95187	2	3	2	1	187	21.3	9.39	0.425	Medium	0					9400000	13000000
P10962	Protein MAK16 OS=Saccharomyces cerevisiae (strain ATCC 204508 / S288c) GN=MAK16 PE=1 SV=2	7.51634	2	5	2	1	306	35.673	5.25	0.638	Medium	0					54000000	27000000	4600000
Q12117	Protein MRH1 OS=Saccharomyces cerevisiae (strain ATCC 204508 / S288c) GN=MRH1 PE=1 SV=1	15.625	5	32	4	1	320	36.167	9.19	2.831	High	0					630000000	470000000	840000000				480000000	120000000	290000000				210000000	110000000	270000000
Q12515	Protein PAR32 OS=Saccharomyces cerevisiae (strain ATCC 204508 / S288c) GN=PAR32 PE=1 SV=1	8.47458	3	10	3	1	295	31.867	9.51	0.701	Medium	0																	9100000	20000000	14000000				9000000	3800000	11000000
P31383	Protein phosphatase PP2A regulatory subunit A OS=Saccharomyces cerevisiae (strain ATCC 204508 / S288c) GN=TPD3 PE=1 SV=3	5.35433	3	3	3	1	635	70.863	4.72	0.218	Medium	0												1600000	730000
P53335	Protein PXR1 OS=Saccharomyces cerevisiae (strain ATCC 204508 / S288c) GN=PXR1 PE=1 SV=1	4.79705	1	5	1	1	271	31.293	9.88	0.166	Medium	0					17000000	16000000	11000000				5200000	3500000
P06105	Protein SCP160 OS=Saccharomyces cerevisiae (strain ATCC 204508 / S288c) GN=SCP160 PE=1 SV=3	11.8658	12	39	12	1	1222	134.727	5.85	0.468	High	0					14000000	12000000	8000000			1300000	8700000	6000000	5800000
P33338	Protein SLA2 OS=Saccharomyces cerevisiae (strain ATCC 204508 / S288c) GN=SLA2 PE=1 SV=5	1.44628	1	4	1	1	968	108.843	5.44	0.099	Medium	0						17000000						7700000	5600000
P22213	Protein SLY1 OS=Saccharomyces cerevisiae (strain ATCC 204508 / S288c) GN=SLY1 PE=1 SV=1	1.5015	1	4	1	1	666	74.632	5.22	0.061	Medium	0					4800000	5200000					2600000
P32568	Protein SNQ2 OS=Saccharomyces cerevisiae (strain ATCC 204508 / S288c) GN=SNQ2 PE=1 SV=2	1.53231	2	4	2	1	1501	168.658	7.62	0.059	Medium	0							3200000				1600000		740000
P23201	Protein SPA2 OS=Saccharomyces cerevisiae (strain ATCC 204508 / S288c) GN=SPA2 PE=1 SV=1	3.00136	3	5	3	1	1466	163.043	5.19	0.103	Medium	0					2600000	5000000							120000
P32343	Protein SSH4 OS=Saccharomyces cerevisiae (strain ATCC 204508 / S288c) GN=SSH4 PE=1 SV=2	2.07254	1	6	1	1	579	65.02	5.21	0.075	Medium	2	GlyGly [K99; K100]																8900000	4100000					2800000
P39926	Protein SSO2 OS=Saccharomyces cerevisiae (strain ATCC 204508 / S288c) GN=SSO2 PE=1 SV=2	9.49153	3	15	3	1	295	33.713	4.91	0.585	High	1	GlyGly [K206]																3300000	3300000	6700000				6900000	4200000	3400000
P54003	Protein SUR7 OS=Saccharomyces cerevisiae (strain ATCC 204508 / S288c) GN=SUR7 PE=1 SV=1	3.64238	1	6	1	1	302	33.808	7.47	0.166	Medium	0					4100000	3400000	3100000				1600000	1300000	910000
P40462	Protein TMA108 OS=Saccharomyces cerevisiae (strain ATCC 204508 / S288c) GN=TMA108 PE=1 SV=1	2.21987	2	7	2	1	946	107.655	6.54	0.084	Medium	0					24000000	20000000	12000000				13000000	6300000	7400000
P38825	Protein TOM71 OS=Saccharomyces cerevisiae (strain ATCC 204508 / S288c) GN=TOM71 PE=1 SV=1	1.87793	1	3	1	1	639	71.812	6.14	0.061	Medium	0							4700000					1100000	1900000
P14906	Protein translocation protein SEC63 OS=Saccharomyces cerevisiae (strain ATCC 204508 / S288c) GN=SEC63 PE=1 SV=2	10.5581	5	14	5	1	663	75.297	5.27	0.417	High	0					16000000	16000000	12000000				2600000	3100000	1200000
P25385	Protein transport protein BOS1 OS=Saccharomyces cerevisiae (strain ATCC 204508 / S288c) GN=BOS1 PE=1 SV=1	3.68852	1	6	1	1	244	27.483	8.92	0.166	Medium	0					8000000	6900000	5600000				3400000	2300000	2500000
P52871	Protein transport protein SBH2 OS=Saccharomyces cerevisiae (strain ATCC 204508 / S288c) GN=SBH2 PE=1 SV=1	14.7727	1	4	1	1	88	9.6	10.43	0.468	Medium	0					13000000	10000000	10000000					4600000
Q04491	Protein transport protein SEC13 OS=Saccharomyces cerevisiae (strain ATCC 204508 / S288c) GN=SEC13 PE=1 SV=1	13.1313	3	13	3	1	297	33.023	5.73	0.668	High	0					21000000	32000000	28000000				15000000	18000000	17000000
P15303	Protein transport protein SEC23 OS=Saccharomyces cerevisiae (strain ATCC 204508 / S288c) GN=SEC23 PE=1 SV=1	5.20833	3	13	3	1	768	85.331	5.66	0.322	High	0					7400000	4900000	3500000				6300000	1700000					4400000	2600000
P40482	Protein transport protein SEC24 OS=Saccharomyces cerevisiae (strain ATCC 204508 / S288c) GN=SEC24 PE=1 SV=1	5.39957	3	9	3	1	926	103.569	6.23	0.166	Medium	0					9400000	9000000	4100000				3000000	2900000	2800000				1900000
P38968	Protein transport protein SEC31 OS=Saccharomyces cerevisiae (strain ATCC 204508 / S288c) GN=SEC31 PE=1 SV=3	5.1846	4	16	4	1	1273	138.632	5.72	0.19	High	0					18000000	17000000	8100000				12000000	11000000	8400000				4000000
P32915	Protein transport protein SEC61 OS=Saccharomyces cerevisiae (strain ATCC 204508 / S288c) GN=SEC61 PE=1 SV=1	8.125	3	11	3	1	480	52.902	9.35	0.492	Medium	0					20000000	15000000	26000000				12000000	6800000	13000000						9100000
P11075	Protein transport protein SEC7 OS=Saccharomyces cerevisiae (strain ATCC 204508 / S288c) GN=SEC7 PE=1 SV=2	1.59283	3	12	3	1	2009	226.745	4.81	0.063	Medium	0					9100000	12000000	9100000				8400000	4500000	3100000				2100000	1400000	2500000
P38166	Protein transport protein SFT2 OS=Saccharomyces cerevisiae (strain ATCC 204508 / S288c) GN=SFT2 PE=1 SV=1	6.04651	1	4	1	1	215	24.258	8.84	0.259	Medium	0						1600000	250000				1100000		520000
P35179	Protein transport protein SSS1 OS=Saccharomyces cerevisiae (strain ATCC 204508 / S288c) GN=SSS1 PE=1 SV=2	12.5	1	3	1	1	80	8.938	9.45	0.585	Medium	0											18000000	45000000	14000000
P53845	Protein transport protein YIF1 OS=Saccharomyces cerevisiae (strain ATCC 204508 / S288c) GN=YIF1 PE=1 SV=1	4.4586	1	3	1	1	314	35.475	8.87	0.145	Medium	0					16000000	15000000						3400000
P07259	Protein URA2 OS=Saccharomyces cerevisiae (strain ATCC 204508 / S288c) GN=URA2 PE=1 SV=5	25.3839	53	166	52	1	2214	244.887	5.83	1.496	High	0					52000000	30000000	38000000				34000000	20000000	24000000				1700000	5700000	5300000				6900000	8300000	4800000
Q12402	Protein YOP1 OS=Saccharomyces cerevisiae (strain ATCC 204508 / S288c) GN=YOP1 PE=1 SV=3	8.88889	2	10	2	1	180	20.257	9.03	0.668	Medium	0					100000000	100000000	78000000				61000000	75000000	38000000
P38079	Protein YRO2 OS=Saccharomyces cerevisiae (strain ATCC 204508 / S288c) GN=YRO2 PE=1 SV=1	9.59302	2	7	1	1	344	38.694	9.19	0.425	Medium	0							680000
P25339	Pumilio homology domain family member 4 OS=Saccharomyces cerevisiae (strain ATCC 204508 / S288c) GN=PUF4 PE=1 SV=2	1.23874	1	4	1	1	888	97.736	6.61	0.062	Medium	0						5900000	5100000					2000000	1700000
P17064	Purine-cytosine permease FCY2 OS=Saccharomyces cerevisiae (strain ATCC 204508 / S288c) GN=FCY2 PE=1 SV=2	2.62664	3	48	3	1	533	58.163	5.21	1.154	High	2	GlyGly [K29; K30]				27000000	22000000	9000000					2500000					50000000	32000000	19000000				23000000	17000000	12000000
P38694	Putative aldehyde dehydrogenase-like protein YHR039C OS=Saccharomyces cerevisiae (strain ATCC 204508 / S288c) GN=MSC7 PE=1 SV=1	3.57143	2	6	2	1	644	71.275	7.69	0.133	Medium	0						2600000	540000				2500000	960000	1400000
P38708	Putative proline--tRNA ligase YHR020W OS=Saccharomyces cerevisiae (strain ATCC 204508 / S288c) GN=YHR020W PE=1 SV=1	18.1686	11	27	11	1	688	77.337	6.4	0.901	High	0					58000000	26000000	17000000	1700000	1400000		7800000	18000000	9900000
Q06839	PX domain-containing protein YPR097W OS=Saccharomyces cerevisiae (strain ATCC 204508 / S288c) GN=YPR097W PE=1 SV=2	2.14352	2	4	2	1	1073	123.006	5.78	0.077	Medium	0						2800000	1900000					700000	560000
P32327	Pyruvate carboxylase 2 OS=Saccharomyces cerevisiae (strain ATCC 204508 / S288c) GN=PYC2 PE=1 SV=2	1.01695	1	6	1	1	1180	130.085	6.51	0.033	Medium	0					4600000	5800000	1700000				3100000	320000	260000
P06169	Pyruvate decarboxylase isozyme 1 OS=Saccharomyces cerevisiae (strain ATCC 204508 / S288c) GN=PDC1 PE=1 SV=7	33.2149	14	102	14	1	563	61.457	6.19	3.52	High	0		990000	240000	1800000	72000000	86000000	84000000	4600000	6000000	6500000	73000000	63000000	34000000				24000000	17000000	18000000				3700000	4800000	9200000
P16387	Pyruvate dehydrogenase E1 component subunit alpha, mitochondrial OS=Saccharomyces cerevisiae (strain ATCC 204508 / S288c) GN=PDA1 PE=1 SV=2	7.61905	3	16	3	1	420	46.313	8.1	0.346	High	0					23000000	12000000	18000000				4000000	7300000	4000000				11000000
P00549	Pyruvate kinase 1 OS=Saccharomyces cerevisiae (strain ATCC 204508 / S288c) GN=CDC19 PE=1 SV=2	55.4	31	364	31	1	500	54.51	7.68	18.11	High	0		190000000	190000000	250000000	1000000000	1000000000	900000000	160000000	110000000	130000000	880000000	410000000	410000000	6700000	6700000	8700000	81000000	81000000	86000000	2200000	2900000	1500000	27000000	20000000	24000000
P11745	Ran GTPase-activating protein 1 OS=Saccharomyces cerevisiae (strain ATCC 204508 / S288c) GN=RNA1 PE=1 SV=2	9.58231	3	6	3	1	407	45.787	4.61	0.25	Medium	0			520000		430000		4700000				380000	11000000
P01120	Ras-like protein 2 OS=Saccharomyces cerevisiae (strain ATCC 204508 / S288c) GN=RAS2 PE=1 SV=4	9.00621	2	4	2	1	322	34.684	7.27	0.222	Medium	0											470000	850000	430000
P07560	Ras-related protein SEC4 OS=Saccharomyces cerevisiae (strain ATCC 204508 / S288c) GN=SEC4 PE=1 SV=1	22.3256	4	14	3	1	215	23.491	7.09	0.719	High	0					28000000	17000000	1400000				6800000	8700000	15000000
Q08746	Regulator of ribosome biosynthesis OS=Saccharomyces cerevisiae (strain ATCC 204508 / S288c) GN=RRS1 PE=1 SV=1	7.88177	1	10	1	1	203	22.949	9.47	0.292	High	0				250000	4600000	4700000			160000		1300000
P11491	Repressible alkaline phosphatase OS=Saccharomyces cerevisiae (strain ATCC 204508 / S288c) GN=PHO8 PE=1 SV=2	4.59364	1	2	1	1	566	62.965	5.59	0.077	Medium	0												220000	580000
Q04947	Reticulon-like protein 1 OS=Saccharomyces cerevisiae (strain ATCC 204508 / S288c) GN=RTN1 PE=1 SV=1	23.0508	7	23	7	1	295	32.895	8.98	1.239	High	0					15000000	20000000	19000000				18000000	8500000					6500000	5100000	5500000				3700000	1600000	1600000
P21524	Ribonucleoside-diphosphate reductase large chain 1 OS=Saccharomyces cerevisiae (strain ATCC 204508 / S288c) GN=RNR1 PE=1 SV=2	14.1892	12	186	12	1	888	99.498	6.19	0.905	High	0		950000	1200000	1700000	20000000	19000000	13000000				15000000	8100000	8600000	23000000	19000000	33000000	300000000	180000000	240000000	12000000	12000000	5300000	49000000	38000000	44000000
P49723	Ribonucleoside-diphosphate reductase small chain 2 OS=Saccharomyces cerevisiae (strain ATCC 204508 / S288c) GN=RNR4 PE=1 SV=1	11.0145	3	7	3	1	345	40.029	5.21	0.269	Medium	0						7700000					3600000	3900000	3600000
P32895	Ribose-phosphate pyrophosphokinase 1 OS=Saccharomyces cerevisiae (strain ATCC 204508 / S288c) GN=PRS1 PE=1 SV=1	4.91803	3	9	3	1	427	47.018	5.73	0.389	Medium	0					36000000	21000000	15000000	2700000		3200000	17000000		660000
P38689	Ribose-phosphate pyrophosphokinase 3 OS=Saccharomyces cerevisiae (strain ATCC 204508 / S288c) GN=PRS3 PE=1 SV=1	13.125	6	88	6	1	320	35.102	8.29	1.081	High	0					32000000	29000000	15000000				11000000	12000000	8400000	110000000	87000000	120000000	2300000000	1500000000	2400000000	49000000	71000000	35000000	1100000000	450000000	1200000000
P35178	Ribosomal RNA-processing protein 1 OS=Saccharomyces cerevisiae (strain ATCC 204508 / S288c) GN=RRP1 PE=1 SV=2	10.7914	2	4	2	1	278	33.182	5.29	0.292	Medium	0					19000000	14000000	12000000						150000
Q12754	Ribosomal RNA-processing protein 12 OS=Saccharomyces cerevisiae (strain ATCC 204508 / S288c) GN=RRP12 PE=1 SV=1	6.67752	6	12	6	1	1228	137.422	7.02	0.281	High	0					940000	2200000	3400000				860000	1500000	580000
P33201	Ribosome assembly factor MRT4 OS=Saccharomyces cerevisiae (strain ATCC 204508 / S288c) GN=MRT4 PE=1 SV=1	19.9153	5	32	5	1	236	27.041	8.56	1.054	High	0				3100000	40000000	34000000	55000000	18000000	40000000	39000000	3200000	15000000	14000000	20000000	19000000	18000000	5100000	5400000	10000000	5600000	5500000	2800000
Q08235	Ribosome biogenesis protein BRX1 OS=Saccharomyces cerevisiae (strain ATCC 204508 / S288c) GN=BRX1 PE=1 SV=2	16.1512	4	13	4	1	291	33.51	9.29	0.719	High	0		21000000	10000000	17000000	22000000	30000000	16000000					5000000
Q04660	Ribosome biogenesis protein ERB1 OS=Saccharomyces cerevisiae (strain ATCC 204508 / S288c) GN=ERB1 PE=1 SV=1	8.79802	6	28	6	1	807	91.648	5.17	0.379	High	0			3400000	5200000	3900000	4400000	1700000	1900000	6100000	2400000	2500000	2400000	1300000
P53136	Ribosome biogenesis protein NSA1 OS=Saccharomyces cerevisiae (strain ATCC 204508 / S288c) GN=NSA1 PE=1 SV=1	7.34341	3	3	3	1	463	51.874	7.84	0.259	Medium	0						190000	7500000
P40078	Ribosome biogenesis protein NSA2 OS=Saccharomyces cerevisiae (strain ATCC 204508 / S288c) GN=NSA2 PE=1 SV=1	8.04598	2	12	2	1	261	29.704	10.24	0.585	Medium	0		340000			56000000	46000000	37000000				4400000								5000000
Q07915	Ribosome biogenesis protein RLP24 OS=Saccharomyces cerevisiae (strain ATCC 204508 / S288c) GN=RLP24 PE=1 SV=1	5.52764	2	15	2	1	199	23.96	9.57	2.162	High	0		13000000	16000000	17000000	13000000	8100000	9500000	4300000	3900000	5400000			4100000
P40693	Ribosome biogenesis protein RLP7 OS=Saccharomyces cerevisiae (strain ATCC 204508 / S288c) GN=RLP7 PE=1 SV=1	7.76398	3	15	3	1	322	36.537	9.45	0.585	High	0		20000000	18000000	52000000	7800000	9800000	9200000				3200000	940000		5300000			7400000
P36160	Ribosome biogenesis protein RPF2 OS=Saccharomyces cerevisiae (strain ATCC 204508 / S288c) GN=RPF2 PE=1 SV=1	6.68605	2	4	2	1	344	39.573	9	0.334	Medium	1	GlyGly [K6]											360000						6200000	37000000
Q12024	Ribosome biogenesis protein YTM1 OS=Saccharomyces cerevisiae (strain ATCC 204508 / S288c) GN=YTM1 PE=1 SV=1	14.1304	7	11	7	1	460	51.327	6.96	0.859	Medium	0		17000000	9100000		7000000	1200000	5800000	4400000	5000000	4500000				1800000							770000
P38805	Ribosome production factor 1 OS=Saccharomyces cerevisiae (strain ATCC 204508 / S288c) GN=RPF1 PE=1 SV=1	8.13559	2	9	2	1	295	35.1	9.47	0.259	Medium	0		850000			3500000	6300000	7500000				5800000	6400000
P38788	Ribosome-associated complex subunit SSZ1 OS=Saccharomyces cerevisiae (strain ATCC 204508 / S288c) GN=SSZ1 PE=1 SV=2	29.1822	10	36	10	1	538	58.202	5.05	1.371	High	0					16000000	22000000	4700000	980000		1200000	17000000	9400000	1000000
P53914	RNA cytidine acetyltransferase OS=Saccharomyces cerevisiae (strain ATCC 204508 / S288c) GN=NAT10 PE=1 SV=1	2.84091	3	8	3	1	1056	119.273	7.8	0.112	Medium	0					7400000	6600000	5500000				4100000	1900000	1100000
Q08925	RNA-binding protein MRN1 OS=Saccharomyces cerevisiae (strain ATCC 204508 / S288c) GN=MRN1 PE=1 SV=1	1.79739	1	4	1	1	612	68.621	5.9	0.072	Medium	0					4500000	6000000						2000000	1900000
P25567	RNA-binding protein SRO9 OS=Saccharomyces cerevisiae (strain ATCC 204508 / S288c) GN=SRO9 PE=1 SV=2	8.75576	2	6	2	1	434	48.031	8.9	0.212	Medium	0					24000000	19000000	8400000					4700000
P15646	rRNA 2'-O-methyltransferase fibrillarin OS=Saccharomyces cerevisiae (strain ATCC 204508 / S288c) GN=NOP1 PE=1 SV=1	14.6789	3	7	3	1	327	34.444	10.24	0.369	Medium	0					9800000	4600000	1100000
Q05022	rRNA biogenesis protein RRP5 OS=Saccharomyces cerevisiae (strain ATCC 204508 / S288c) GN=RRP5 PE=1 SV=1	7.17178	12	27	12	1	1729	193.016	6.19	0.274	High	0					9900000	11000000	9100000				12000000	6700000	5400000
Q03940	RuvB-like protein 1 OS=Saccharomyces cerevisiae (strain ATCC 204508 / S288c) GN=RVB1 PE=1 SV=1	11.6631	5	22	5	1	463	50.422	5.87	0.532	High	0					28000000	24000000	20000000				14000000	7600000	7500000
Q12464	RuvB-like protein 2 OS=Saccharomyces cerevisiae (strain ATCC 204508 / S288c) GN=RVB2 PE=1 SV=1	5.52017	2	8	2	1	471	51.58	5.31	0.16	Medium	0					4200000	1900000	7800000					1700000	1700000
P07267	Saccharopepsin OS=Saccharomyces cerevisiae (strain ATCC 204508 / S288c) GN=PEP4 PE=1 SV=1	13.3333	4	7	4	1	405	44.471	4.84	0.624	Medium	0							3400000					640000	990000
P38999	Saccharopine dehydrogenase [NADP(+), L-glutamate-forming] OS=Saccharomyces cerevisiae (strain ATCC 204508 / S288c) GN=LYS9 PE=1 SV=1	9.86547	3	14	3	1	446	48.887	5.27	0.269	High	0					6000000	6100000	12000000				8400000	13000000	7500000				27000000	17000000
Q08986	S-adenosylmethionine permease SAM3 OS=Saccharomyces cerevisiae (strain ATCC 204508 / S288c) GN=SAM3 PE=1 SV=1	1.02215	1	4	1	1	587	64.312	7.81	0.129	Medium	1	GlyGly [K5]																	810000	6300000				3300000	920000
P10659	S-adenosylmethionine synthase 1 OS=Saccharomyces cerevisiae (strain ATCC 204508 / S288c) GN=SAM1 PE=1 SV=2	18.3246	8	19	8	1	382	41.792	5.22	1.462	High	0				17000000	6000000	13000000	44000000				9900000	33000000					240000	23000000	17000000
P38353	Sec sixty-one protein homolog OS=Saccharomyces cerevisiae (strain ATCC 204508 / S288c) GN=SSH1 PE=1 SV=1	13.2653	3	6	3	1	490	53.278	8.09	0.35	Medium	0						370000	880000					220000	160000
P37291	Serine hydroxymethyltransferase, cytosolic OS=Saccharomyces cerevisiae (strain ATCC 204508 / S288c) GN=SHM2 PE=1 SV=2	8.31557	4	22	4	1	469	52.186	7.43	0.45	High	0					14000000	19000000	31000000				37000000	16000000	9400000				2200000	1400000	7200000				13000000	8400000	7400000
P25045	Serine palmitoyltransferase 1 OS=Saccharomyces cerevisiae (strain ATCC 204508 / S288c) GN=LCB1 PE=1 SV=2	4.12186	2	61	2	1	558	62.168	6.18	0.532	High	0												5000000					440000000	400000000	500000000				160000000	120000000	100000000
P40970	Serine palmitoyltransferase 2 OS=Saccharomyces cerevisiae (strain ATCC 204508 / S288c) GN=LCB2 PE=1 SV=1	5.52585	3	7	3	1	561	63.07	8.1	0.25	Medium	0					9800000	1500000					3400000	330000	1100000
P38080	Serine/threonine-protein kinase AKL1 OS=Saccharomyces cerevisiae (strain ATCC 204508 / S288c) GN=AKL1 PE=1 SV=1	1.26354	1	3	1	1	1108	123.913	7.69	0.036	Medium	0					2300000						2300000	1300000
P48562	Serine/threonine-protein kinase CLA4 OS=Saccharomyces cerevisiae (strain ATCC 204508 / S288c) GN=CLA4 PE=1 SV=1	3.32542	2	4	2	1	842	93.85	9.09	0.096	Medium	0						2100000											410000
P15442	Serine/threonine-protein kinase GCN2 OS=Saccharomyces cerevisiae (strain ATCC 204508 / S288c) GN=GCN2 PE=1 SV=3	0.66305	1	4	1	1	1659	190.075	6.37	0.025	Medium	0							24000000											15000000						9400000	6700000
P07284	Serine--tRNA ligase, cytoplasmic OS=Saccharomyces cerevisiae (strain ATCC 204508 / S288c) GN=SES1 PE=1 SV=2	20.5628	7	15	7	1	462	53.276	6.09	0.817	High	0					3500000	4100000	11000000				1100000	700000
Q04969	Signal peptidase complex subunit SPC2 OS=Saccharomyces cerevisiae (strain ATCC 204508 / S288c) GN=SPC2 PE=1 SV=1	6.74157	1	3	1	1	178	20.789	9.23	0.259	Medium	0
P20424	Signal recognition particle subunit SRP54 OS=Saccharomyces cerevisiae (strain ATCC 204508 / S288c) GN=SRP54 PE=1 SV=2	9.98152	3	8	3	1	541	59.585	8.6	0.233	Medium	0					2400000	1200000	2300000				280000	160000
P32445	Single-stranded DNA-binding protein RIM1, mitochondrial OS=Saccharomyces cerevisiae (strain ATCC 204508 / S288c) GN=RIM1 PE=1 SV=1	22.2222	2	6	2	1	135	15.377	8.34	0.668	Medium	0					11000000	9400000	4300000				3400000	4800000
P20606	Small COPII coat GTPase SAR1 OS=Saccharomyces cerevisiae (strain ATCC 204508 / S288c) GN=SAR1 PE=1 SV=1	16.3158	2	5	2	1	190	21.437	5.38	0.425	Medium	0					1100000	1300000	2300000				10000000	1400000
P13587	Sodium transport ATPase 1 OS=Saccharomyces cerevisiae (strain ATCC 204508 / S288c) GN=ENA1 PE=1 SV=1	1.00825	1	3	1	1	1091	120.281	5.57	0.044	Medium	0											2400000	3500000					2300000
Q12246	Sphingoid long chain base kinase 4 OS=Saccharomyces cerevisiae (strain ATCC 204508 / S288c) GN=LCB4 PE=1 SV=1	2.08333	1	6	1	1	624	69.595	6.44	0.059	Medium	0					6400000	5900000	4100000				1700000	1500000	1100000
Q12230	Sphingolipid long chain base-responsive protein LSP1 OS=Saccharomyces cerevisiae (strain ATCC 204508 / S288c) GN=LSP1 PE=1 SV=1	9.38416	3	9	3	1	341	38.048	4.7	0.585	Medium	0					1300000	4100000	7300000				3000000	4000000	1000000
P53252	Sphingolipid long chain base-responsive protein PIL1 OS=Saccharomyces cerevisiae (strain ATCC 204508 / S288c) GN=PIL1 PE=1 SV=1	16.8142	5	12	5	1	339	38.326	4.63	0.968	High	0					720000	14000000	8200000				9500000	260000	1500000
P32476	Squalene monooxygenase OS=Saccharomyces cerevisiae (strain ATCC 204508 / S288c) GN=ERG1 PE=1 SV=2	13.9113	6	13	6	1	496	55.091	6.48	0.585	High	0					18000000	20000000	16000000					780000	6100000
P29704	Squalene synthase OS=Saccharomyces cerevisiae (strain ATCC 204508 / S288c) GN=ERG9 PE=1 SV=2	11.4865	5	8	5	1	444	51.687	5.9	0.65	Medium	0							15000000				19000000	6600000	11000000
P25087	Sterol 24-C-methyltransferase OS=Saccharomyces cerevisiae (strain ATCC 204508 / S288c) GN=ERG6 PE=1 SV=4	33.4204	13	37	13	1	383	43.403	5.77	2.455	High	0		390000			7400000	17000000	9300000	140000			15000000	17000000	4400000												510000
P53199	Sterol-4-alpha-carboxylate 3-dehydrogenase, decarboxylating OS=Saccharomyces cerevisiae (strain ATCC 204508 / S288c) GN=ERG26 PE=1 SV=1	12.3209	3	5	3	1	349	38.682	6.68	0.413	Medium	0						8300000	6700000					4700000
Q03088	Styryl dye vacuolar localization protein 3 OS=Saccharomyces cerevisiae (strain ATCC 204508 / S288c) GN=SVL3 PE=1 SV=1	3.15152	2	4	2	1	825	92.087	8.73	0.125	Medium	0						5100000	6400000						4200000
P33303	Succinate/fumarate mitochondrial transporter OS=Saccharomyces cerevisiae (strain ATCC 204508 / S288c) GN=SFC1 PE=1 SV=2	4.96894	1	3	1	1	322	35.318	9.76	0.136	Medium	0					9100000		5500000					2100000
P17883	Superkiller protein 3 OS=Saccharomyces cerevisiae (strain ATCC 204508 / S288c) GN=SKI3 PE=1 SV=2	2.44413	3	3	3	1	1432	163.623	5.38	0.076	Medium	1	GlyGly [K352]						900000			5700000
P00447	Superoxide dismutase [Mn], mitochondrial OS=Saccharomyces cerevisiae (strain ATCC 204508 / S288c) GN=SOD2 PE=1 SV=1	21.03	3	5	3	1	233	25.758	8.48	0.701	Medium	0					450000	1700000	1500000
P39015	Suppressor protein STM1 OS=Saccharomyces cerevisiae (strain ATCC 204508 / S288c) GN=STM1 PE=1 SV=3	5.12821	1	6	1	1	273	29.977	9.66	0.155	Medium	0		3200000	5800000	7400000				8600000	4500000	4400000
P12612	T-complex protein 1 subunit alpha OS=Saccharomyces cerevisiae (strain ATCC 204508 / S288c) GN=TCP1 PE=1 SV=2	22.1825	8	24	8	1	559	60.443	6.49	0.624	High	0					20000000	12000000	17000000				7400000	6700000	40000000
P39076	T-complex protein 1 subunit beta OS=Saccharomyces cerevisiae (strain ATCC 204508 / S288c) GN=CCT2 PE=1 SV=1	14.2315	7	15	7	1	527	57.168	6.11	0.565	High	0					6500000	18000000	9200000		36000000		3400000	5300000	5200000
P39078	T-complex protein 1 subunit delta OS=Saccharomyces cerevisiae (strain ATCC 204508 / S288c) GN=CCT4 PE=1 SV=2	20.2652	9	32	9	1	528	57.568	7.93	0.84	High	0					45000000	42000000	19000000				30000000	18000000	8800000
P40413	T-complex protein 1 subunit epsilon OS=Saccharomyces cerevisiae (strain ATCC 204508 / S288c) GN=CCT5 PE=1 SV=3	7.11744	5	11	5	1	562	61.875	5.53	0.354	Medium	0					29000000	24000000	13000000				21000000	3200000	12000000
P42943	T-complex protein 1 subunit eta OS=Saccharomyces cerevisiae (strain ATCC 204508 / S288c) GN=CCT7 PE=1 SV=1	13.0909	6	11	6	1	550	59.698	5.55	0.468	Medium	0						560000					1800000	6700000	5000000
P39077	T-complex protein 1 subunit gamma OS=Saccharomyces cerevisiae (strain ATCC 204508 / S288c) GN=CCT3 PE=1 SV=2	22.2846	10	55	10	1	534	58.777	6.11	1.031	High	0					6900000	18000000	30000000				13000000	19000000	11000000				6900000	5800000	5300000				7600000	5200000	1200000
P47079	T-complex protein 1 subunit theta OS=Saccharomyces cerevisiae (strain ATCC 204508 / S288c) GN=CCT8 PE=1 SV=1	11.7958	6	22	6	1	568	61.623	5.72	0.512	High	0					11000000	6000000	6200000				5300000	7200000	3900000						1100000				660000
P39079	T-complex protein 1 subunit zeta OS=Saccharomyces cerevisiae (strain ATCC 204508 / S288c) GN=CCT6 PE=1 SV=1	3.2967	2	5	2	1	546	59.886	5.86	0.15	Medium	0					5900000	15000000					11000000	8100000	2200000
P22217	Thioredoxin-1 OS=Saccharomyces cerevisiae (strain ATCC 204508 / S288c) GN=TRX1 PE=1 SV=3	53.3981	5	27	3	1	103	11.228	4.93	3.642	High	0		510000	850000		960000	1300000	920000	550000	250000	290000	1400000	890000	1200000
P22803	Thioredoxin-2 OS=Saccharomyces cerevisiae (strain ATCC 204508 / S288c) GN=TRX2 PE=1 SV=3	43.2692	4	18	2	1	104	11.197	4.93	2.594	High	0						24000000	25000000					1000000
P04801	Threonine--tRNA ligase, cytoplasmic OS=Saccharomyces cerevisiae (strain ATCC 204508 / S288c) GN=THS1 PE=1 SV=2	17.8474	14	39	14	1	734	84.467	7.03	0.986	High	0					45000000	46000000	55000000		560000		24000000	18000000	20000000
P07273	Transcription elongation factor S-II OS=Saccharomyces cerevisiae (strain ATCC 204508 / S288c) GN=DST1 PE=1 SV=4	3.23625	1	3	1	1	309	34.822	8.87	0.11	Medium	0					14000000							8600000	4800000
P23615	Transcription elongation factor SPT6 OS=Saccharomyces cerevisiae (strain ATCC 204508 / S288c) GN=SPT6 PE=1 SV=1	3.58374	4	11	4	1	1451	168.188	5.01	0.113	Medium	0					14000000	7100000	4600000				9700000	2300000	2500000
P29055	Transcription initiation factor IIB OS=Saccharomyces cerevisiae (strain ATCC 204508 / S288c) GN=SUA7 PE=1 SV=1	3.76812	1	3	1	1	345	38.176	8.6	0.136	Medium	0						690000	850000				490000
P38129	Transcription initiation factor TFIID subunit 5 OS=Saccharomyces cerevisiae (strain ATCC 204508 / S288c) GN=TAF5 PE=1 SV=1	1.8797	1	5	1	1	798	88.913	7.4	0.046	Medium	0					6300000	5700000	5400000				2900000	2100000
Q05027	Transcription initiation factor TFIID subunit 9 OS=Saccharomyces cerevisiae (strain ATCC 204508 / S288c) GN=TAF9 PE=1 SV=1	7.00637	1	4	1	1	157	17.304	6.32	0.52	Medium	0					22000000						8200000
P32501	Translation initiation factor eIF-2B subunit epsilon OS=Saccharomyces cerevisiae (strain ATCC 204508 / S288c) GN=GCD6 PE=1 SV=1	1.68539	1	5	1	1	712	81.11	4.81	0.05	Medium	0					5500000		5600000				3800000	4500000	3700000
Q03195	Translation initiation factor RLI1 OS=Saccharomyces cerevisiae (strain ATCC 204508 / S288c) GN=RLI1 PE=1 SV=1	3.125	2	5	2	1	608	68.297	8.66	0.125	Medium	0					10000000	7900000	5500000				4700000
P47089	Translation machinery-associated protein 22 OS=Saccharomyces cerevisiae (strain ATCC 204508 / S288c) GN=TMA22 PE=1 SV=1	8.08081	2	5	2	1	198	22.481	8.6	0.668	Medium	0					8600000		6900000				590000	1500000	1900000
P33892	Translational activator GCN1 OS=Saccharomyces cerevisiae (strain ATCC 204508 / S288c) GN=GCN1 PE=1 SV=1	17.4775	34	114	34	1	2672	296.513	5.27	0.694	High	0					100000000	98000000	76000000				45000000	36000000	27000000				7500000	9000000	6000000
P35691	Translationally-controlled tumor protein homolog OS=Saccharomyces cerevisiae (strain ATCC 204508 / S288c) GN=TMA19 PE=1 SV=1	22.7545	3	6	3	1	167	18.729	4.56	1.154	Medium	0		18000000	10000000	8300000									10000000
P39742	Translocation protein SEC72 OS=Saccharomyces cerevisiae (strain ATCC 204508 / S288c) GN=SEC72 PE=1 SV=3	9.32642	2	7	2	1	193	21.593	5.68	0.425	Medium	0					1900000	1900000					2400000000	2200000	1900000
P0C2I9	Transposon Ty1-PR1 Gag-Pol polyprotein OS=Saccharomyces cerevisiae (strain ATCC 204508 / S288c) GN=TY1B-PR1 PE=3 SV=1	16.1823	23	93	18	1	1755	198.445	8.25	0.882	High	2	GlyGly [K975; K1087]				37000000	46000000	31000000	4600000		3600000	17000000	17000000	12000000				6200000	11000000	13000000				5700000
P0C2J3	Transposon Ty2-LR1 Gag-Pol polyprotein OS=Saccharomyces cerevisiae (strain ATCC 204508 / S288c) GN=TY2B-LR1 PE=3 SV=1	3.16384	6	35	1	1	1770	201.997	8.22	0.171	High	0											7900000	6700000
Q12466	Tricalbin-1 OS=Saccharomyces cerevisiae (strain ATCC 204508 / S288c) GN=TCB1 PE=1 SV=1	3.37268	3	6	3	1	1186	133.493	7.15	0.11	Medium	0						8200000	6700000				3600000		1600000
P48231	Tricalbin-2 OS=Saccharomyces cerevisiae (strain ATCC 204508 / S288c) GN=TCB2 PE=1 SV=1	1.86757	2	5	2	1	1178	132.426	8.54	0.067	Medium	0							9300000				2000000	4000000	5900000
Q03640	Tricalbin-3 OS=Saccharomyces cerevisiae (strain ATCC 204508 / S288c) GN=TCB3 PE=1 SV=1	3.1068	4	13	4	1	1545	170.97	7.14	0.168	High	0					8800000	1100000	4100000				1300000		1300000
P00942	Triosephosphate isomerase OS=Saccharomyces cerevisiae (strain ATCC 204508 / S288c) GN=TPI1 PE=1 SV=2	5.64516	1	6	1	1	248	26.779	6.01	0.194	Medium	0								10000000	7100000	7700000							6800000	8900000	6500000
Q03496	tRNA (cytidine(32)-2'-O)-methyltransferase non-catalytic subunit TRM732 OS=Saccharomyces cerevisiae (strain ATCC 204508 / S288c) GN=TRM732 PE=1 SV=1	0.704225	1	5	1	1	1420	163.473	6.6	0.026	Medium	0						3800000	2800000				2500000	1800000	1600000
Q12211	tRNA pseudouridine synthase 1 OS=Saccharomyces cerevisiae (strain ATCC 204508 / S288c) GN=PUS1 PE=1 SV=1	5.88235	3	14	3	1	544	62.104	8.13	0.218	High	0					9200000	9900000	7800000				4100000	3100000	1600000
P46672	tRNA-aminoacylation cofactor ARC1 OS=Saccharomyces cerevisiae (strain ATCC 204508 / S288c) GN=ARC1 PE=1 SV=2	25	7	22	7	1	376	42.058	7.88	0.738	High	0					19000000	35000000	15000000	590000	5700000	6600000	31000000	10000000	9900000
Q9URQ3	tRNA-specific adenosine deaminase subunit TAD3 OS=Saccharomyces cerevisiae (strain ATCC 204508 / S288c) GN=TAD3 PE=1 SV=1	2.17391	1	17	1	1	322	37.084	6.29	0.11	High	0						7800000	5000000	9200000	6700000					5100000	4500000	6100000	14000000	11000000	19000000	700000	610000	520000			5800000
P00931	Tryptophan synthase OS=Saccharomyces cerevisiae (strain ATCC 204508 / S288c) GN=TRP5 PE=1 SV=1	16.5488	7	15	7	1	707	76.578	6.51	0.482	High	0					380000	4300000	360000				2500000	3600000	2700000
Q12109	Tryptophan--tRNA ligase, cytoplasmic OS=Saccharomyces cerevisiae (strain ATCC 204508 / S288c) GN=WRS1 PE=1 SV=1	3.24074	2	4	2	1	432	49.319	6.81	0.172	Medium	0					14000000	13000000	8300000
P09733	Tubulin alpha-1 chain OS=Saccharomyces cerevisiae (strain ATCC 204508 / S288c) GN=TUB1 PE=1 SV=2	5.81655	2	5	1	1	447	49.768	5.07	0.233	Medium	0							3300000
P09734	Tubulin alpha-3 chain OS=Saccharomyces cerevisiae (strain ATCC 204508 / S288c) GN=TUB3 PE=1 SV=1	5.8427	2	6	1	1	445	49.662	5.16	0.222	Medium	0							14000000					5500000
P02557	Tubulin beta chain OS=Saccharomyces cerevisiae (strain ATCC 204508 / S288c) GN=TUB2 PE=1 SV=2	30.4158	13	45	13	1	457	50.89	4.75	5.158	High	0					9100000	8500000	52000000				12000000	65000000	21000000				860000		520000				1100000	650000	760000
P53250	Twinfilin-1 OS=Saccharomyces cerevisiae (strain ATCC 204508 / S288c) GN=TWF1 PE=1 SV=1	4.51807	1	3	1	1	332	37.048	5.78	0.136	Medium	0					9200000						1500000	1500000
P36421	Tyrosine--tRNA ligase, cytoplasmic OS=Saccharomyces cerevisiae (strain ATCC 204508 / S288c) GN=TYS1 PE=1 SV=3	16.2437	5	8	5	1	394	43.992	8.44	0.509	Medium	0					8100000	710000	11000000					1900000	3500000						4400000
P42945	U3 small nucleolar RNA-associated protein 10 OS=Saccharomyces cerevisiae (strain ATCC 204508 / S288c) GN=UTP10 PE=1 SV=1	3.16563	5	13	5	1	1769	199.956	6.49	0.141	High	0					23000000		1400000				1300000	4800000	6200000				8500000
Q04500	U3 small nucleolar RNA-associated protein 14 OS=Saccharomyces cerevisiae (strain ATCC 204508 / S288c) GN=UTP14 PE=1 SV=1	1.89099	2	4	2	1	899	102.961	5.06	0.11	Medium	2	GlyGly [K811; K813]	520000000				16000000	5200000				5200000
Q04305	U3 small nucleolar RNA-associated protein 15 OS=Saccharomyces cerevisiae (strain ATCC 204508 / S288c) GN=UTP15 PE=1 SV=1	2.33918	1	5	1	1	513	57.651	9.31	0.083	Medium	0					14000000	25000000	23000000					6400000	5200000
P35194	U3 small nucleolar RNA-associated protein 20 OS=Saccharomyces cerevisiae (strain ATCC 204508 / S288c) GN=UTP20 PE=1 SV=3	0.481348	1	6	1	1	2493	287.379	7.03	0.015	Medium	0					23000000	19000000	11000000				8600000	7800000	2100000
Q06679	U3 small nucleolar RNA-associated protein 4 OS=Saccharomyces cerevisiae (strain ATCC 204508 / S288c) GN=UTP4 PE=1 SV=1	1.28866	1	3	1	1	776	87.747	6.57	0.094	Medium	0					20000000	20000000
P43593	Ubiquitin carboxyl-terminal hydrolase 6 OS=Saccharomyces cerevisiae (strain ATCC 204508 / S288c) GN=UBP6 PE=1 SV=1	5.21042	2	7	2	1	499	57.075	7.14	0.259	Medium	0					23000000	16000000	12000000				9800000	4600000
P43588	Ubiquitin carboxyl-terminal hydrolase RPN11 OS=Saccharomyces cerevisiae (strain ATCC 204508 / S288c) GN=RPN11 PE=1 SV=1	8.82353	2	3	2	1	306	34.376	6.19	0.274	Medium	0												1400000	310000
P48510	Ubiquitin domain-containing protein DSK2 OS=Saccharomyces cerevisiae (strain ATCC 204508 / S288c) GN=DSK2 PE=1 SV=2	1.87668	1	5	1	1	373	39.321	4.96	0.166	Medium	0				4300000					12000000		16000000									1200000		750000
P05759	Ubiquitin-40S ribosomal protein S31 OS=Saccharomyces cerevisiae (strain ATCC 204508 / S288c) GN=RPS31 PE=1 SV=3	55.9211	13	404	13	1	152	17.205	9.86	30.623	High	4	GlyGly [K29; K33; K48; K63]	23000000	200000000	250000000	220000000	250000000	55000000	220000000	11000000	75000000	220000000	210000000	300000000	220000000	200000000	220000000	880000000	810000000	1100000000	1100000000	960000000	580000000	1500000000	1400000000	1400000000
P22515	Ubiquitin-activating enzyme E1 1 OS=Saccharomyces cerevisiae (strain ATCC 204508 / S288c) GN=UBA1 PE=1 SV=2	4.58984	4	10	4	1	1024	114.195	5.11	0.166	High	0					16000000	13000000	9200000				7400000	4500000	6300000
P38226	Uncharacterized acyltransferase CST26 OS=Saccharomyces cerevisiae (strain ATCC 204508 / S288c) GN=CST26 PE=1 SV=1	2.77078	1	5	1	1	397	45.486	9.33	0.105	Medium	0						4800000	5700000				7400000	3700000	2200000
P53981	Uncharacterized phosphatase YNL010W OS=Saccharomyces cerevisiae (strain ATCC 204508 / S288c) GN=YNL010W PE=1 SV=1	5.39419	1	4	1	1	241	27.463	5.45	0.145	Medium	0					24000000	23000000					24000000		9200000
Q07541	Uncharacterized protein YDL121C OS=Saccharomyces cerevisiae (strain ATCC 204508 / S288c) GN=YDL121C PE=1 SV=1	12.0805	1	4	1	1	149	16.937	8.22	0.334	Medium	0					1600000	2900000	820000
Q03362	Uncharacterized protein YDR476C OS=Saccharomyces cerevisiae (strain ATCC 204508 / S288c) GN=YDR476C PE=1 SV=1	5.35714	1	5	1	1	224	25.25	6.54	0.292	Medium	0					33000000	26000000					16000000	13000000	11000000
P38196	Uridine permease OS=Saccharomyces cerevisiae (strain ATCC 204508 / S288c) GN=FUI1 PE=1 SV=1	2.03443	1	5	1	1	639	72.119	7.5	0.075	Medium	1	GlyGly [K39]																7300000	5400000	5900000					3000000	2400000
P47082	Vacuolar amino acid transporter 1 OS=Saccharomyces cerevisiae (strain ATCC 204508 / S288c) GN=AVT1 PE=1 SV=1	3.65449	2	6	2	1	602	65.304	8.12	0.172	Medium	0						8600000	3000000					4800000	1500000
P39968	Vacuolar protein 8 OS=Saccharomyces cerevisiae (strain ATCC 204508 / S288c) GN=VAC8 PE=1 SV=3	11.2457	4	7	4	1	578	63.168	5.14	0.359	Medium	0					2400000	3900000					5300000	1300000	2400000
P21576	Vacuolar protein sorting-associated protein 1 OS=Saccharomyces cerevisiae (strain ATCC 204508 / S288c) GN=VPS1 PE=1 SV=2	24.4318	17	34	17	1	704	78.688	7.91	1.371	High	0					29000000	36000000	4300000				4600000	10000000	9600000				6300000
P40046	Vacuolar transporter chaperone 1 OS=Saccharomyces cerevisiae (strain ATCC 204508 / S288c) GN=VTC1 PE=1 SV=3	8.52713	2	8	2	1	129	14.362	10.52	0.778	Medium	0					69000000	54000000	18000000				40000000	28000000	29000000				27000000
P43585	Vacuolar transporter chaperone 2 OS=Saccharomyces cerevisiae (strain ATCC 204508 / S288c) GN=VTC2 PE=1 SV=1	10.5072	6	14	6	1	828	95.382	6.76	0.286	High	0					14000000	14000000	9400000				11000000	290000	2500000
Q02725	Vacuolar transporter chaperone 3 OS=Saccharomyces cerevisiae (strain ATCC 204508 / S288c) GN=VTC3 PE=1 SV=1	4.91018	4	10	4	1	835	96.494	7.42	0.172	Medium	0					3300000	16000000	170000				14000000	1400000	740000
P47075	Vacuolar transporter chaperone 4 OS=Saccharomyces cerevisiae (strain ATCC 204508 / S288c) GN=VTC4 PE=1 SV=2	11.5118	9	32	9	1	721	83.103	6.83	0.668	High	0					22000000	25000000	22000000				24000000	10000000	16000000				3100000		11000000
P38085	Valine/tyrosine/tryptophan amino-acid permease 1 OS=Saccharomyces cerevisiae (strain ATCC 204508 / S288c) GN=TAT1 PE=1 SV=1	4.52342	2	3	2	1	619	68.713	7.74	0.186	Medium	1	GlyGly [K87]					1100000	1500000										2600000
P07806	Valine--tRNA ligase, mitochondrial OS=Saccharomyces cerevisiae (strain ATCC 204508 / S288c) GN=VAS1 PE=1 SV=2	6.97464	7	15	7	1	1104	125.691	6.96	0.251	High	0					7900000	7400000	3600000				3700000	9500000	690000						7300000						2300000
P40075	Vesicle-associated membrane protein-associated protein SCS2 OS=Saccharomyces cerevisiae (strain ATCC 204508 / S288c) GN=SCS2 PE=1 SV=3	11.8852	2	3	2	1	244	26.909	4.89	0.389	Medium	0							350000					410000
P18759	Vesicular-fusion protein SEC18 OS=Saccharomyces cerevisiae (strain ATCC 204508 / S288c) GN=SEC18 PE=1 SV=2	6.20053	4	5	3	1	758	84.004	7.99	0.216	Medium	0					4300000	1200000	3200000					3500000
P17255	V-type proton ATPase catalytic subunit A OS=Saccharomyces cerevisiae (strain ATCC 204508 / S288c) GN=VMA1 PE=1 SV=3	21.9421	21	97	21	1	1071	118.562	6.16	1.343	High	0		23000000	18000000	25000000	190000000	170000000	160000000	4900000	14000000	21000000	110000000	80000000	62000000			1500000	11000000		4900000				9500000	6800000
P32563	V-type proton ATPase subunit a, vacuolar isoform OS=Saccharomyces cerevisiae (strain ATCC 204508 / S288c) GN=VPH1 PE=1 SV=3	10.8333	7	22	7	1	840	95.467	5.48	0.455	High	0					18000000	20000000	25000000				2400000	1100000	6300000
P16140	V-type proton ATPase subunit B OS=Saccharomyces cerevisiae (strain ATCC 204508 / S288c) GN=VMA2 PE=1 SV=2	39.8453	17	70	17	1	517	57.713	5.07	2.875	High	0		410000			95000000	110000000	160000000				54000000	93000000	36000000				5400000	5300000	5000000				11000000	9300000	4000000
P31412	V-type proton ATPase subunit C OS=Saccharomyces cerevisiae (strain ATCC 204508 / S288c) GN=VMA5 PE=1 SV=4	22.7041	6	18	6	1	392	44.161	6.67	0.823	High	0					14000000	21000000	14000000				7900000	4500000	5300000
P32610	V-type proton ATPase subunit D OS=Saccharomyces cerevisiae (strain ATCC 204508 / S288c) GN=VMA8 PE=1 SV=1	17.5781	5	15	5	1	256	29.176	5.92	1.276	High	0					14000000	6400000	5500000				2300000	1800000	1300000				16000000								2100000
P22203	V-type proton ATPase subunit E OS=Saccharomyces cerevisiae (strain ATCC 204508 / S288c) GN=VMA4 PE=1 SV=4	28.3262	4	6	4	1	233	26.455	5.36	0.848	Medium	0							4700000					1900000	320000
P41807	V-type proton ATPase subunit H OS=Saccharomyces cerevisiae (strain ATCC 204508 / S288c) GN=VMA13 PE=1 SV=1	18.8285	8	23	8	1	478	54.382	6.35	0.887	High	0					16000000	14000000	13000000				8100000	5400000	6100000
P32527	Zuotin OS=Saccharomyces cerevisiae (strain ATCC 204508 / S288c) GN=ZUO1 PE=1 SV=1	6.69746	4	8	4	1	433	48.99	8.25	0.445	Medium	0							11000000					3200000	6800000				4100000		2100000

## Sheet: Figure 4_raw peptide abundances
Supplemental table ? Raw peptide abundances
Master Protein Accessions	Annotated Sequence	Modifications	# Protein Groups	# Proteins	# PSMs	Positions in Proteins	# Missed Cleavages	Theo. MH+ [Da]	Confidence Sequest HT	Pre-enrichment, Control, rep 1, tech 1	Pre-enrichment, Control, rep 1, tech 2	Pre-enrichment, Control, rep 1, tech 3	Pre-enrichment, Control, rep 2, tech 1	Pre-enrichment, Control, rep 2, tech 2	Pre-enrichment, Control, rep 2, tech 3	Pre-enrichment, 4nqo, rep 1, tech 1	Pre-enrichment, 4nqo, rep rep 1, tech tech 2	Pre-enrichment, 4nqo, rep 1, tech 3	Pre-enrichment, 4nqo, rep 2, tech 1	Pre-enrichment, 4nqo, rep 2, tech 2	Pre-enrichment, 4nqo, rep 2, tech 3	Ub-enriched, Control, rep 1, tech 1	Ub-enriched, Control, rep 1, tech 2	Ub-enriched, Control, rep 1, tech 3	Ub-enriched, Control, rep 2, tech 1	Ub-enriched, Control, rep 2, tech 2	Ub-enriched, Control, rep 2, tech 3	Ub-enriched, 4nqo, rep 1, tech 1	Ub-enriched, 4nqo, rep 1, tech 2	Ub-enriched, 4nqo, rep 1, tech 3	Ub-enriched, 4nqo, rep 2, tech 1	Ub-enriched, 4nqo, rep 2, tech 2	Ub-enriched, 4nqo, rep 2, tech 3
O13516	[R].KAEASGEAADEADEADEE.[-]		1	1	6	O13516 [180-197]	1	1836.73	High				84000000	90000000	76000000					35000000
O13563	[R].ELDPISLILIPGETMWVPIK.[S]		1	1	2	O13563 [60-79]	0	2264.26	High
O13585	[R].DVGEIDLSDPILR.[N]		1	1	1	O13585 [629-641]	0	1441.75	High											110000
O14455	[K].KVTQMTPAPK.[I]		1	1	4	O14455 [16-25]	1	1100.61	High																		740000				670000	1300000	740000
O14467	[R].QGLVVSVDK.[K]		1	1	4	O14467 [38-46]	0	944.541	High							2800000	1400000	2000000		1900000
O14467	[K].INEKPTVVNDYEAAR.[A]		1	1	4	O14467 [103-117]	0	1718.87	High		2400000					8700000		7300000		3500000
O14467	[K].LRGNNIGSPLGAPK.[K]		1	1	1	O14467 [136-149]	1	1393.79	High										9000000
P00128	[K].EKDELDNIEVSK.[-]		1	1	4	P00128 [116-127]	1	1418.7	High				4300000	5200000	5000000				2200000
P00330	[K].SISIVGSYVGNR.[A]		1	2	9	P00331 [288-299]; P00330 [288-299]	0	1251.67	High				15000000	28000000					36000000	120000000	44000000						5700000				4500000		5500000
P00330	[R].EALDFFAR.[G]		1	3	7	P00331 [304-311]; P00330 [304-311]; P38113 [307-314]	0	968.484	High						58000000				230000000
P00330	[K].GVIFYESHGKLEYK.[D]		1	1	3	P00330 [9-22]	1	1669.86	High								1500000		7700000		9000000
P00330	[R].ADTREALDFFAR.[G]		1	3	2	P00331 [300-311]; P00330 [300-311]; P38113 [303-314]	1	1411.7	High											500000	1400000
P00330	[K].ANELLINVK.[Y]		1	1	14	P00330 [31-39]	0	1013.6	High		7100000	17000000	81000000	94000000	51000000	44000000	9100000	12000000	260000000	200000000	81000000									1400000
P00330	[K].IGDYAGIK.[W]		1	2	5	P00331 [85-92]; P00330 [85-92]	0	836.451	High						270000000			67000000	65000000	77000000	160000000
P00330	[R].VLGIDGGEGKEELFR.[S]		1	1	21	P00330 [198-212]	1	1618.84	High	12000000	6600000	14000000		84000000	46000000	17000000	36000000		75000000	430000000	190000000
P00330	[K].SANLMAGHWVAISGAAGGLGSLAVQYAK.[A]	1×Oxidation [M5]	1	1	2	P00330 [165-192]	0	2716.39	High										910000		610000
P00330	[K].ATDGGAHGVINVSVSEAAIEASTR.[Y]		1	1	1	P00330 [235-258]	0	2312.15	High											1500000
P00330	[K].DIPVPKPK.[A]		1	1	1	P00330 [23-30]	0	893.545	High												120000000
P00330	[K].LPLVGGHEGAGVVVGMGENVK.[G]	1×Oxidation [M16]	1	2	1	P00331 [61-81]; P00330 [61-81]	0	2035.06	High												2900000
P00330	[K].EKDIVGAVLK.[A]		1	1	4	P00330 [225-234]	1	1071.64	High				20000000						23000000	16000000	23000000
P00330	[R].VLGIDGGEGK.[E]		1	1	4	P00330 [198-207]	0	944.505	High						17000000				10000000	8600000	7000000
P00330	[K].LPLVGGHEGAGVVVGMGENVK.[G]		1	2	3	P00331 [61-81]; P00330 [61-81]	0	2019.07	High												2500000
P00330	[K].GVIFYESHGK.[L]		1	1	9	P00330 [9-18]	0	1136.57	High				17000000	22000000	140000000	3000000	3400000	16000000	48000000	70000000	71000000
P00330	[K].SANLMAGHWVAISGAAGGLGSLAVQYAK.[A]		1	1	2	P00330 [165-192]	0	2700.39	High										1300000		2000000
P00330	[K].VVGLSTLPEIYEK.[M]		1	1	5	P00330 [320-332]	0	1447.8	High		1900000			43000000						61000000
P00358	[R].KNVEVVALNDPFISNDYSAYMFK.[Y]		1	1	6	P00358 [24-46]	1	2664.3	High				5200000	7700000	14000000				5700000	11000000	3400000
P00358	[K].NVEVVALNDPFISNDYSAYMFK.[Y]		1	1	5	P00358 [25-46]	0	2536.21	High					890000	180000				940000	350000	330000
P00358	[R].YAGEVSHDDKHIIVDGHK.[I]		1	1	3	P00358 [54-71]	1	2019.99	High				17000000	12000000							1300000
P00359	[R].YAGEVSHDDKHIIVDGKK.[I]		1	1	6	P00359 [54-71]	2	2011.02	High						5700000				2200000	10000000	4500000
P00359	[R].IALSRPNVEVVALNDPFITNDYAAYMFKYDSTHGR.[Y]		1	1	1	P00359 [19-53]	1	3987.97	High						1900000
P00359	[K].VINDAFGIEEGLMTTVHSLTATQK.[T]		1	1	40	P00359 [161-184]	0	2575.31	High		510000	1300000	260000000	300000000	26000000	2900000			3700000	7300000	1200000
P00359	[R].IALSRPNVEVVALNDPFITNDYAAYMFK.[Y]	1×Oxidation [M26]	1	1	5	P00359 [19-46]	0	3187.61	High				1200000	3700000				300000	2100000		2100000
P00359	[K].IATYQERDPANLPWGSSNVDIAIDSTGVFK.[E]		1	1	5	P00359 [72-101]	1	3264.62	High						530000	1100000				1900000
P00359	[R].YAGEVSHDDKHIIVDGK.[K]		1	1	11	P00359 [54-70]	1	1882.93	High				110000000	81000000	48000000				24000000	21000000	4000000
P00359	[K].VINDAFGIEEGLMTTVHSLTATQK.[T]	1×Oxidation [M13]	1	1	15	P00359 [161-184]	0	2591.3	High				39000000	33000000	16000000				17000000	1600000	1500000
P00359	[R].IALSRPNVEVVALNDPFITNDYAAYMFK.[Y]		1	1	22	P00359 [19-46]	0	3171.62	High				66000000	82000000	55000000	700000			84000000	69000000	190000
P00359; P00358	[K].LNKETTYDEIKK.[V]	1×GlyGly [K3; K]	2	2	4	P00359 [247-258]; P00358 [247-258]	2	1595.83	High																12000000	5900000	2200000				7200000
P00359; P00358	[R].VVDLVEHVAK.[A]		2	2	13	P00359 [322-331]; P00358 [322-331]	0	1108.64	High				620000000	500000000	270000000	36000000	12000000	38000000	320000000	72000000	78000000
P00359; P00358	[R].VVDLVEHVAKA.[-]		2	2	56	P00359 [322-332]; P00358 [322-332]	1	1179.67	High	340000000	300000000	500000000	2600000000	3400000000	1700000000	370000000	150000000	360000000	2600000000	1200000000	23000000						7400000
P00359; P00358	[R].IGRLVMR.[I]		2	2	2	P00359 [12-18]; P00358 [12-18]	1	844.519	High																		5900000				4800000
P00359; P00358	[K].LVSWYDNEYGYSTR.[V]		2	2	6	P00359 [308-321]; P00358 [308-321]	0	1752.79	High				21000000	29000000	18000000				23000000	26000000	21000000
P00359; P00358	[K].LNKETTYDEIK.[K]		2	2	13	P00359 [247-257]; P00358 [247-257]	1	1353.69	High				120000000	180000000	400000000		5800000	15000000	80000000	140000000	160000000
P00359; P00358	[K].KVVITAPSSTAPMFVMGVNEEK.[Y]	1×Oxidation [M16; M]	2	2	1	P00359 [116-137]; P00358 [116-137]	1	2351.2	High
P00359; P00358	[R].VAINGFGR.[I]		2	2	12	P00359 [4-11]; P00358 [4-11]	0	833.463	High				1100000000	1400000000	1000000000			55000000	870000000		200000000					110000000	210000000				28000000	26000000	26000000
P00359; P00358	[K].KVVITAPSSTAPMFVMGVNEEK.[Y]		2	2	9	P00359 [116-137]; P00358 [116-137]	1	2335.2	High				28000000	19000000	11000000	1000000				5000000	20000000
P00359; P00358	[K].VVITAPSSTAPMFVMGVNEEK.[Y]		2	2	10	P00359 [117-137]; P00358 [117-137]	0	2207.11	High				4300000	6400000	2800000				4600000	680000	1500000
P00359; P00358	[K].LNKETTYDEIKK.[V]		2	2	2	P00359 [247-258]; P00358 [247-258]	2	1481.78	High						20000000						1300000
P00360	[R].VVDLIEYVAKA.[-]		1	1	3	P00360 [322-332]	1	1219.69	High				870000	820000
P00360; P00358	[K].VINDAFGIEEGLMTTVHSMTATQK.[T]		2	2	11	P00360 [161-184]; P00358 [161-184]	0	2593.26	High				1900000	13000000	1800000				18000000	8400000	610000
P00360; P00358	[K].VINDAFGIEEGLMTTVHSMTATQK.[T]	1×Oxidation [M13; M]	2	2	2	P00360 [161-184]; P00358 [161-184]	0	2609.26	High						620000					4000000
P00360; P00359; P00358	[K].LTGMAFR.[V]	1×Oxidation [M4]	3	3	31	P00360 [226-232]; P00359 [226-232]; P00358 [226-232]	0	811.413	High				92000000		130000000				27000000	110000000	60000000
P00360; P00359; P00358	[K].LTGMAFR.[V]		3	3	22	P00360 [226-232]; P00359 [226-232]; P00358 [226-232]	0	795.418	High				1100000000	1600000000	1700000000			94000000	1300000000	490000000	300000000				56000000	75000000	160000000				22000000	20000000	19000000
P00360; P00359; P00358	[K].AVGKVLPELQGK.[L]		3	3	1	P00360 [214-225]; P00359 [214-225]; P00358 [214-225]	1	1238.75	High					7400000
P00360; P00359; P00358	[R].VPTVDVSVVDLTVK.[L]		3	3	57	P00360 [233-246]; P00359 [233-246]; P00358 [233-246]	0	1470.84	High				17000000	61000000	21000000	560000			45000000	13000000	46000000
P00360; P00359; P00358	[K].VLPELQGK.[L]		3	3	1	P00360 [218-225]; P00359 [218-225]; P00358 [218-225]	0	883.525	High																17000000
P00360; P00359; P00358	[R].TASGNIIPSSTGAAK.[A]		3	3	50	P00360 [199-213]; P00359 [199-213]; P00358 [199-213]	0	1374.72	High				2200000000	1500000000	1400000000	87000000	26000000	73000000	720000000	810000000	570000000			4800000	150000000	200000000	300000000				35000000	43000000	57000000
P00360; P00359; P00358	[K].ELDTAQKHIDAGAK.[K]	1×GlyGly [K7]	3	3	2	P00360 [102-115]; P00359 [102-115]; P00358 [102-115]	1	1610.81	High																1700000	1300000
P00360; P00359; P00358	[R].GGRTASGNIIPSSTGAAK.[A]		3	3	21	P00360 [196-213]; P00359 [196-213]; P00358 [196-213]	1	1644.87	High				550000000	400000000	270000000				79000000	88000000	58000000				33000000	120000000	200000000
P00360; P00359; P00358	[K].LTGMAFRVPTVDVSVVDLTVK.[L]	1×Oxidation [M4]	3	3	6	P00360 [226-246]; P00359 [226-246]; P00358 [226-246]	1	2263.24	High				4800000	1100000	6600000					1600000	4300000
P00360; P00359; P00358	[K].LTGMAFRVPTVDVSVVDLTVK.[L]		3	3	9	P00360 [226-246]; P00359 [226-246]; P00358 [226-246]	1	2247.24	High					5800000	970000	940000	790000		19000000		2000000
P00410	[R].LNQVSALIQR.[E]		1	1	3	P00410 [204-213]	0	1141.67	High										600000	1500000	1900000
P00410	[R].FVVTAADVIHDFAIPSLGIK.[V]		1	1	1	P00410 [177-196]	0	2113.17	High						750000
P00424	[R].RPVLNKGDSSFIAK.[G]		1	1	6	P00424 [84-97]	1	1531.86	High				18000000		8500000				4600000		4200000				8000000	6000000
P00447	[K].AIDEQFGSLDELIK.[L]		1	1	3	P00447 [132-145]	0	1577.81	High				530000	1700000	2200000
P00447	[K].LAGVQGSGWAFIVK.[N]		1	1	1	P00447 [151-164]	0	1432.79	High						860000
P00447	[K].WDFGALEPYISGQINELHYTK.[H]		1	1	1	P00447 [35-55]	0	2481.21	High				360000
P00498	[K].SRIEGVMTAQR.[F]	1×Oxidation [M7]	1	1	1	P00498 [214-224]	1	1263.65	High
P00549	[R].MNFSHGSYEYHK.[S]		1	1	28	P00549 [50-61]	0	1499.64	High				210000000	190000000	200000000	9900000	12000000	17000000	130000000	160000000	120000000				77000000	41000000	22000000				27000000	11000000	12000000
P00549	[R].KSEELYPGRPLAIALDTKGPEIR.[T]		1	1	2	P00549 [69-91]	2	2553.4	High					6100000						4700000
P00549	[R].MNFSHGSYEYHK.[S]	1×Oxidation [M1]	1	1	31	P00549 [50-61]	0	1515.63	High				45000000	16000000						4800000	780000				6400000	7400000	3300000
P00549	[R].GVFPFVFEKEPVSDWTDDVEAR.[I]		1	1	9	P00549 [438-459]	1	2569.22	High					1700000	1500000		140000		8900000	1700000	5300000
P00549	[K].AGAGHSNTLQVSTV.[-]		1	1	7	P00549 [487-500]	0	1341.68	High				380000000	300000000	290000000	25000000			220000000	160000000	110000000
P00549	[K].IENQQGVNNFDEILK.[V]		1	1	1	P00549 [241-255]	0	1760.88	High											9200000
P00549	[R].LTSLNVVAGSDLR.[R]		1	1	6	P00549 [7-19]	0	1344.75	High				9600000	17000000	11000000				12000000		12000000
P00549	[K].TNNPETLVALR.[K]		1	1	4	P00549 [31-41]	0	1227.67	High				14000000		19000000				21000000		16000000
P00549	[R].TANDVLTIREVLGEQGKDVK.[I]		1	1	3	P00549 [217-236]	2	2185.18	High						19000000					29000000	2800000
P00549	[R].RTSIIGTIGPK.[T]		1	2	39	P52489 [22-32]; P00549 [20-30]	1	1142.69	High				190000000	150000000	120000000	15000000	2200000	2700000	100000000	67000000	39000000	2600000	2700000	3400000	38000000	45000000	39000000					5200000	4400000
P00549	[K].VTDGVMVAR.[G]		1	1	6	P00549 [256-264]	0	947.498	High						53000000			7000000	7100000	11000000	31000000						1900000
P00549	[R].GDLGIEIPAPEVLAVQKK.[L]		1	1	6	P00549 [265-282]	1	1877.07	High				21000000	17000000	28000000				5500000	18000000	15000000
P00549	[R].LTSLNVVAGSDLRR.[T]		1	1	23	P00549 [7-20]	1	1500.85	High	97000000	110000000	150000000	6700000	330000000	280000000	43000000	13000000	31000000	360000000	77000000	1500000					13000000	27000000			500000	8900000		8900000
P00549	[R].AEVSDVGNAILDGADCVMLSGETAK.[G]	1×Carbamidomethyl [C16]	1	1	3	P00549 [313-337]	0	2522.17	High				1200000	1800000	1500000
P00549	[R].TSIIGTIGPK.[T]		1	2	30	P52489 [23-32]; P00549 [21-30]	0	986.588	High				140000000	370000000	270000000	56000000		19000000	380000000	270000000	170000000	3600000	2700000	3600000	15000000	17000000	43000000	1800000	1900000	920000	15000000	7200000	20000000
P00549	[K].TNNPETLVALRK.[A]		1	1	46	P00549 [31-42]	1	1355.76	High	270000000	280000000	380000000	1800000000	1600000000	1600000000	300000000	230000000	270000000	1300000000	810000000	580000000	14000000	12000000	16000000	130000000	160000000	160000000	4500000	4400000	2900000	39000000	35000000	33000000
P00549	[K].AIIVLSTSGTTPR.[L]		1	1	14	P00549 [397-409]	0	1315.76	High	11000000		8200000	41000000	59000000	48000000		6900000		53000000		43000000				9900000	12000000	11000000				6800000		7000000
P00549	[R].INFGIEK.[A]		1	1	5	P00549 [460-466]	0	820.456	High				760000000	930000000	620000000				820000000		360000000
P00549	[K].GVNLPGTDVDLPALSEKDKEDLR.[F]		1	1	3	P00549 [178-200]	2	2481.28	High						34000000		3900000				1500000
P00549	[R].TANDVLTIR.[E]		1	1	23	P00549 [217-225]	0	1002.56	High				500000000	570000000	480000000	94000000	57000000	72000000	480000000	110000000	150000000	2400000	5300000	6400000	15000000	17000000	43000000		2300000	350000		530000	14000000
P00549	[K].AKAIIVLSTSGTTPR.[L]		1	1	1	P00549 [395-409]	1	1514.89	High					930000
P00549	[K].SEELYPGRPLAIALDTKGPEIR.[T]		1	1	3	P00549 [70-91]	1	2425.31	High		310000									15000000	7300000
P00549	[K].GVNLPGTDVDLPALSEK.[D]		1	1	3	P00549 [178-194]	0	1724.91	High				3000000								2400000
P00549	[K].SEELYPGRPLAIALDTK.[G]		1	1	1	P00549 [70-86]	0	1873.01	High							580000
P00549	[K].IMYVDYK.[N]		1	1	2	P00549 [125-131]	0	931.459	High					280000000							73000000
P00549	[R].KSEELYPGRPLAIALDTK.[G]		1	1	2	P00549 [69-86]	1	2001.1	High					11000000						23000000
P00549	[R].KAGLNIVR.[M]		1	1	3	P00549 [42-49]	1	870.552	High																		6200000					7100000	5200000
P00549	[K].NGVHMVFASFIR.[T]		1	1	5	P00549 [205-216]	0	1377.71	High						1000000					8800000			520000					390000		420000
P00549	[R].TSIIGTIGPKTNNPETLVALRK.[A]		1	1	1	P00549 [21-42]	2	2323.33	High
P00549	[K].KGDTYVSIQGFK.[A]		1	1	29	P00549 [475-486]	1	1342.7	High	210000000	180000000	230000000	340000000	480000000	390000000	73000000	49000000	55000000	430000000	120000000	300000000				12000000	31000000	52000000				15000000	15000000	20000000
P00549	[R].GVFPFVFEK.[E]		1	1	3	P00549 [438-446]	0	1069.57	High				33000000						17000000
P00549	[R].GDLGIEIPAPEVLAVQK.[K]		1	1	18	P00549 [265-281]	0	1748.98	High	1300000	18000000	1400000	9500000	83000000	12000000	13000000	6000000	3900000	62000000	15000000	27000000
P00549	[K].VTDGVMVAR.[G]	1×Oxidation [M6]	1	1	4	P00549 [256-264]	0	963.493	High						31000000						4600000
P00560	[K].YSLAPVAK.[E]		1	1	12	P00560 [75-82]	0	848.488	High				150000000	150000000	130000000	8200000		17000000	67000000	25000000	23000000				19000000	16000000	24000000
P00560	[K].VLENTEIGDSIFDK.[A]		1	1	2	P00560 [245-258]	0	1579.78	High						3100000		540000
P00560	[R].AHSSMVGFDLPQR.[A]		1	1	4	P00560 [170-182]	0	1444.7	High					18000000	14000000				9800000		2400000
P00560	[R].AHSSMVGFDLPQR.[A]	1×Oxidation [M5]	1	1	8	P00560 [170-182]	0	1460.7	High				14000000	11000000	8100000	2700000		2800000	5800000	2500000	810000
P00560	[R].VDFNVPLDGKK.[I]		1	1	6	P00560 [23-33]	1	1231.67	High				16000000	35000000	23000000				24000000		2900000
P00560	[K].TIVWNGPPGVFEFEK.[F]		1	1	2	P00560 [331-345]	0	1719.87	High				820000		580000
P00560	[K].ELPGVAFLSEK.[K]		1	1	1	P00560 [405-415]	0	1189.65	High											1200000
P00560	[K].LFAATVAK.[A]		1	1	8	P00560 [321-328]	0	820.493	High				39000000	50000000	110000000				39000000	32000000					22000000	18000000	23000000
P00560	[K].ELPGVAFLSEKK.[-]		1	1	2	P00560 [405-416]	1	1317.74	High											2500000	1100000
P00560	[R].IVAALPTIK.[Y]		1	1	5	P00560 [40-48]	0	925.608	High				14000000	30000000	25000000				22000000		23000000
P00560	[K].ALENPTRPFLAILGGAK.[V]		1	1	1	P00560 [198-214]	0	1768.01	High											260000
P00560	[K].GVEVVLPVDFIIADAFSADANTK.[T]		1	1	1	P00560 [275-297]	0	2391.24	High
P00560	[K].ASAPGSVILLENLR.[Y]		1	1	14	P00560 [109-122]	0	1439.82	High				4600000	11000000	2600000	1300000	1800000	1800000	6100000	2200000	6800000
P00560	[R].KLFAATVAK.[A]		1	1	4	P00560 [320-328]	1	948.588	High																	7200000	10000000				3600000	2500000
P00815	[K].TAEHLVEQLNVPK.[E]		1	1	1	P00815 [86-98]	0	1477.8	High										4000000
P00815	[K].HGLVGLESLLK.[Q]		1	1	3	P00815 [243-253]	0	1165.69	High				2000000		4900000						3300000
P00815	[K].QRLQDAPEESYTR.[R]		1	1	2	P00815 [254-266]	1	1592.77	High						2300000					1400000
P00815	[K].IKEEAEELTEAK.[G]		1	1	11	P00815 [279-290]	1	1389.71	High				39000000	29000000	25000000			2300000	18000000	12000000	12000000
P00815	[R].LQDAPEESYTR.[R]		1	1	1	P00815 [256-266]	0	1308.61	High				2700000
P00815	[K].LTGPIHLDVVK.[A]		1	1	2	P00815 [353-363]	0	1191.71	High										5100000		3200000
P00815	[K].EIVFASPPRK.[S]		1	1	5	P00815 [509-518]	1	1143.65	High					23000000	13000000				17000000	3800000	6400000
P00815	[K].VSPEVVYVAEK.[V]		1	1	1	P00815 [523-533]	0	1219.66	High											3200000
P00830	[K].AVLEGKYDNIPEHAFYMVGGIEDVVAK.[A]		1	1	1	P00830 [476-502]	1	2964.48	High						1600000
P00830	[R].TIAMDGTEGLVRGEK.[V]		1	1	1	P00830 [94-108]	1	1576.8	High											7000000
P00830	[R].GISELGIYPAVDPLDSKSR.[L]		1	1	1	P00830 [371-389]	1	2017.06	High																260000
P00830	[K].VVDLLAPYAR.[G]		1	1	2	P00830 [173-182]	0	1116.64	High					7500000						2200000
P00830	[R].IINVIGEPIDER.[G]		1	1	2	P00830 [128-139]	0	1367.75	High											570000	300000
P00830	[K].VQETLQTYK.[S]		1	1	3	P00830 [407-415]	0	1109.58	High						44000000					7500000	11000000
P00830	[K].VLDTGGPISVPVGR.[E]		1	1	3	P00830 [109-122]	0	1366.77	High						3400000					1900000	5200000
P00830	[K].SLQDIIAILGMDELSEQDK.[L]		1	1	1	P00830 [416-434]	0	2118.06	High					220000
P00830	[K].SLQDIIAILGMDELSEQDKLTVER.[A]		1	1	3	P00830 [416-439]	1	2716.41	High				370000	570000						340000
P00830	[R].GISELGIYPAVDPLDSK.[S]		1	1	9	P00830 [371-387]	0	1773.93	High																14000000	5200000	13000000				4700000	4900000	5000000
P00899	[R].RPLKDVLR.[L]		1	1	7	P00899 [143-150]	1	996.631	High					200000000	43000000	43000000			120000000	110000000												22000000	21000000
P00899	[K].TGPTEGIETDPLEILEK.[E]		1	1	1	P00899 [88-104]	0	1841.94	High											840000
P00899	[R].AMELIAELEGERR.[G]		1	1	1	P00899 [416-428]	1	1516.78	High						820000
P00899	[K].KGDIIQGVPSQR.[V]		1	1	2	P00899 [246-257]	1	1297.72	High											8300000	7000000
P00925	[K].NVPLYQHLADLSK.[S]		1	1	3	P00925 [127-139]	0	1497.81	High						2100000				13000000		11000000
P00925	[K].WLTGVELADMYHSLMK.[R]		1	1	3	P00925 [273-288]	0	1893.92	High						630000					820000	310000
P00925	[R].IGSEVYHNLK.[S]		1	2	6	P00924 [186-195]; P00925 [186-195]	0	1159.61	High						15000000	5400000		8800000	22000000	14000000	13000000
P00925	[K].LGANAILGVSMAAAR.[A]		1	1	1	P00925 [106-120]	0	1414.78	High						6200000
P00925	[K].AVYAGENFHHGDKL.[-]		1	1	5	P00925 [424-437]	1	1557.74	High				69000000	100000000	76000000				30000000
P00925	[K].AVDDFLISLDGTANK.[S]		1	2	10	P00924 [89-103]; P00925 [89-103]	0	1578.8	High					5800000	4000000				1900000	4600000	390000
P00925	[K].KAADALLLK.[V]		1	2	2	P00924 [338-346]; P00925 [338-346]	1	942.598	High						18000000										7100000
P00927	[R].IISFEFPERPGALTR.[F]		1	1	1	P00927 [496-510]	0	1732.94	High											3500000
P00927	[R].YLVGGASKVPNER.[I]		1	1	1	P00927 [483-495]	1	1389.75	High												2400000
P00931	[K].INNALAQVLLAK.[R]		1	1	2	P00931 [385-396]	0	1267.77	High										2700000	7700000
P00931	[R].EHFQSVGSVADGVVIGSK.[I]		1	1	2	P00931 [220-237]	0	1815.92	High											2700000	1100000
P00931	[R].AQFIAATDAQALLGFK.[L]		1	1	4	P00931 [620-635]	0	1664.9	High				380000		530000				820000	510000
P00931	[R].MGTTGVQSSVASDLDELISR.[V]		1	1	1	P00931 [181-200]	0	2066.01	High											440000
P00931	[R].NALVTFMTAGYPTVK.[D]		1	1	2	P00931 [18-32]	0	1612.84	High
P00931	[K].VLSKDEFFAFQK.[E]		1	1	3	P00931 [269-280]	1	1458.76	High					4300000					3800000		4300000
P00931	[R].NEGVTVPIILMGYYNPILNYGEER.[F]		1	1	1	P00931 [91-114]	0	2754.38	High						190000
P00942	[K].KPQVTVGAQNAYLK.[A]		1	1	6	P00942 [56-69]	0	1516.85	High							10000000	7100000	7700000							6800000	8900000	6500000
P00950	[K].TVMIAAHGNSLR.[G]		1	1	23	P00950 [176-187]	0	1269.67	High				170000000	180000000	180000000				94000000	12000000	12000000				96000000	66000000	48000000
P00950	[R].AIQTANIALEK.[A]		1	1	8	P00950 [61-71]	0	1171.67	High				50000000	53000000	56000000	6000000	5100000	5300000	23000000		23000000
P00950	[K].TVMIAAHGNSLR.[G]	1×Oxidation [M3]	1	1	27	P00950 [176-187]	0	1285.67	High				500000000	330000000	44000000				48000000						190000000	140000000
P00950	[K].LNIPTGIPLVFELDENLKPSKPSYYLDPEAAAAGAAAVANQGKK.[-]		1	1	2	P00950 [204-247]	1	4581.42	High					1100000	920000
P00950	[R].LLPYWQDVIAK.[D]		1	1	3	P00950 [159-169]	0	1345.75	High						2700000				450000
P00950	[K].NLFTGWVDVK.[L]		1	1	1	P00950 [18-27]	0	1178.62	High						3300000
P00950	[K].KVYPDVLYTSK.[L]		1	1	4	P00950 [47-57]	1	1312.71	High				19000000	20000000					9800000
P00950	[K].HLEGISDADIAK.[L]		1	1	5	P00950 [192-203]	0	1268.65	High				95000000		81000000			1800000	42000000	19000000
P00958	[K].DSEILPKPNER.[N]		1	1	9	P00958 [186-196]	0	1297.67	High				37000000	26000000	11000000					6800000
P00958	[K].DINEILSNYVK.[E]		1	1	1	P00958 [618-628]	0	1307.68	High												450000
P00958	[R].NILITSALPYVNNVPHLGNIIGSVLSADIFAR.[Y]		1	1	2	P00958 [197-228]	0	3391.87	High				740000						1000000
P00958	[K].QTEIAQHIFTK.[L]		1	1	2	P00958 [294-304]	0	1315.7	High						17000000					7400000
P00958	[R].NNSELLANLGNFVNR.[L]		1	1	4	P00958 [574-588]	0	1674.86	High					1500000	3200000				1900000	430000
P00958	[K].KHPAHLQLANNLK.[I]		1	1	1	P00958 [12-24]	1	1483.85	High																1200000
P00958	[K].HPAHLQLANNLK.[I]		1	1	6	P00958 [13-24]	0	1355.75	High					6500000	6600000					2200000	2100000				13000000	6600000
P01120	[K].SSLDELMTYYQQILR.[V]		1	1	3	P01120 [95-109]	0	1859.92	High										470000	410000	430000
P01120	[K].QAINVEEAFYTLAR.[L]		1	1	1	P01120 [156-169]	0	1624.83	High											1300000
P01123	[R].FRTITSSYYR.[G]		1	1	1	P01123 [70-79]	1	1293.66	High										1900000
P01123	[K].LLLIGNSGVGK.[S]		1	1	4	P01123 [11-21]	0	1070.66	High					4300000	2400000				3100000		6600000
P01123; P07560	[KR].LQLWDTAGQER.[F]		2	3	2	P01123 [59-69]; P07560 [71-81]; Q99260 [61-71]	0	1316.66	High											5000000
P02293	[R].LILPGELAK.[H]		1	2	1	P02293 [104-112]; P02294 [104-112]	0	953.603	High										37000000
P02293	[R].KETYSSYIYK.[V]		1	2	3	P02293 [38-47]; P02294 [38-47]	1	1281.64	High				9900000	7800000
P02293	[K].SMSILNSFVNDIFER.[I]	1×Oxidation [M2]	1	2	2	P02293 [62-76]; P02294 [62-76]	0	1787.86	High					1200000	150000
P02293	[K].SMSILNSFVNDIFER.[I]		1	2	7	P02293 [62-76]; P02294 [62-76]	0	1771.87	High				260000	720000	110000				530000	230000
P02293	[K].ETYSSYIYK.[V]		1	2	1	P02293 [39-47]; P02294 [39-47]	0	1153.54	High
P02309	[K].RISGLIYEEVR.[A]		1	1	1	P02309 [46-56]	1	1334.74	High											4000000
P02309	[R].DNIQGITKPAIR.[R]		1	1	6	P02309 [25-36]	0	1325.75	High				13000000	11000000	9000000				8500000	3900000	4400000
P02309	[K].ILRDNIQGITKPAIR.[R]		1	1	5	P02309 [22-36]	1	1708.02	High						39000000				7600000	22000000	33000000
P02309	[R].ISGLIYEEVR.[A]		1	1	4	P02309 [47-56]	0	1178.64	High					4800000	2500000				6900000		3500000
P02309	[R].DNIQGITKPAIRR.[L]		1	1	9	P02309 [25-37]	1	1481.85	High				93000000	67000000	67000000				40000000	32000000	27000000					21000000	14000000				12000000
P02400	[R].INELLSSLEGKGSLEEIIAEGQK.[K]		1	1	19	P02400 [39-61]	1	2457.31	High	4000000		1900000	5900000	4000000	1500000	9400000		2500000			670000
P02400	[R].INELLSSLEGK.[G]		1	1	38	P02400 [39-49]	0	1202.66	High	660000000	83000000	540000000	120000000	160000000	320000000	310000000	180000000	150000000	170000000	690000000	180000000
P02400	[K].GSLEEIIAEGQK.[K]		1	1	4	P02400 [50-61]	0	1273.66	High	390000000	550000000	370000000								17000000
P02400	[K].AVVESVGAEVDEAR.[I]		1	1	68	P02400 [25-38]	0	1430.71	High	1200000000	980000000	800000000	9000000	53000000		190000000	260000000	210000000	58000000	150000000
P02400	[K].AVVESVGAEVDEARINELLSSLEGK.[G]		1	1	33	P02400 [25-49]	1	2614.36	High	3000000		3800000	29000000	66000000	35000000	7300000	19000000	4600000	87000000	36000000	24000000
P02400	[K].YLAAYLLLVQGGNAAPSAADIK.[A]		1	1	55	P02400 [3-24]	0	2219.21	High	510000	13000000	25000000			150000	450000	8700000	11000000	26000000	14000000	680000	14000000	12000000	20000000				8000000		610000	6400000	1600000	3700000
P02400	[K].GSLEEIIAEGQKK.[F]		1	1	19	P02400 [50-62]	1	1401.76	High	380000000	540000000	630000000		250000000	160000000	220000000	110000000	350000000	280000000	66000000
P02400	[K].AVVESVGAEVDEARINELLSSLEGKGSLEEIIAEGQK.[K]		1	1	3	P02400 [25-61]	2	3869	High					320000					540000		210000
P02400	[R].INELLSSLEGKGSLEEIIAEGQKK.[F]		1	1	2	P02400 [39-62]	2	2585.4	High
P02406	[K].ETAPVIDTLAAGYGK.[I]		1	1	13	P02406 [97-111]	0	1505.78	High	430000000		570000000	75000000	190000000	89000000		450000000	240000000	180000000	150000000	37000000
P02406	[K].SASKETAPVIDTLAAGYGK.[I]		1	1	8	P02406 [93-111]	1	1878.98	High	22000000	23000000	24000000		4400000		6200000	4000000
P02406	[R].IPNVPVIVKAR.[F]		1	1	10	P02406 [118-128]	1	1205.77	High	70000000	66000000	41000000		34000000		23000000	4000000	1200000	22000000	15000000	5900000
P02406	[K].YHPGYFGK.[V]		1	1	6	P02406 [48-55]	0	968.462	High																	120000000	290000000				230000000	180000000	140000000
P02406	[K].GRIPNVPVIVK.[A]		1	1	103	P02406 [116-126]	1	1191.76	High	10000000000	550000000	11000000000	980000000	2500000000	830000000	4300000000	2700000000	1100000000	2800000000	540000000	320000000	1400000000	1300000000	1500000000	1600000000	1400000000	1400000000	280000000	250000000	120000000	1300000000	1100000000	1100000000
P02406	[R].GMAGGQHHHRINMDK.[Y]		1	1	2	P02406 [33-47]	1	1688.79	High																						7600000	5100000
P02406	[K].LWTLIPEDKR.[D]		1	1	26	P02406 [78-87]	1	1270.72	High	270000000	240000000	150000000	20000000		11000000	35000000	43000000	110000000	100000000	350000000	20000000									410000
P02406	[K].GRIPNVPVIVKAR.[F]	1×GlyGly [K11]	1	1	5	P02406 [116-128]	2	1532.94	High													26000000	23000000	26000000				18000000	16000000
P02406	[R].INMDKYHPGYFGK.[V]		1	1	1	P02406 [43-55]	1	1569.75	High			14000000
P02406	[R].FVSKLAEEKIR.[A]		1	1	25	P02406 [129-139]	2	1319.77	High		5400000		460000000	350000000	190000000	120000000	78000000	100000000	140000000	110000000	79000000					15000000					350000	570000
P02406	[K].GRIPNVPVIVKAR.[F]		1	1	7	P02406 [116-128]	2	1418.9	High	62000000	62000000	110000000			14000000			5000000
P02406	[K].LWTLIPEDK.[R]		1	1	12	P02406 [78-86]	0	1114.61	High	39000000	30000000	77000000	24000000	75000000	13000000	3700000	9100000	76000000	61000000	9100000	7100000
P02406	[K].ARFVSKLAEEK.[I]		1	1	6	P02406 [127-137]	2	1277.72	High						5400000			1400000			940000										900000	800000	410000
P02406	[R].IPNVPVIVK.[A]		1	1	27	P02406 [118-126]	0	978.635	High		88000000	410000000		99000000	54000000	41000000	10000000	60000000	33000000	56000000	3100000	9400000	10000000	13000000	12000000	7200000	24000000			450000	14000000	2800000	15000000
P02406	[K].LWTLIPEDKRDQYLK.[S]		1	1	7	P02406 [78-92]	2	1918.04	High	100000000	150000000					3700000	8300000			100000000
P02406	[K].QQAHFWKPVLNLDK.[L]		1	1	2	P02406 [64-77]	0	1723.93	High			5200000																2500000
P02406	[K].ETAPVIDTLAAGYGKILGK.[G]		1	1	2	P02406 [97-115]	1	1917.07	High		1500000							1400000
P02407	[R].IQKGPVRGISFK.[L]		1	2	2	P14127 [61-72]; P02407 [61-72]	2	1329.8	High																7300000	4800000
P02407	[K].IAGYTTHLMKR.[I]	1×GlyGly [K10]; 1×Oxidation [M9]	1	2	3	P14127 [50-60]; P02407 [50-60]	1	1420.74	High															350000	2400000
P02407	[K].IAGYTTHLMKR.[I]	1×GlyGly [K10]	1	2	3	P14127 [50-60]; P02407 [50-60]	1	1404.74	High																			5400000	4300000		13000000
P02407	[K].IAGYTTHLMKR.[I]	1×Oxidation [M9]	1	2	14	P14127 [50-60]; P02407 [50-60]	1	1306.69	High				9300000	1400000	1000000										2400000	6300000					11000000	8700000
P02407	[R].YYPKLTLDFQTNK.[R]	1×GlyGly [K4]	1	2	5	P14127 [20-32]; P02407 [20-32]	1	1744.89	High													4400000	3400000					5600000	5100000	4700000
P02407	[K].LTLDFQTNK.[R]		1	2	32	P14127 [24-32]; P02407 [24-32]	0	1079.57	High	300000000	27000000	390000000	280000000	610000000	210000000	520000000	520000000	160000000	670000000	410000000	610000000		22000000	16000000		11000000	11000000	36000000	35000000	15000000
P02407	[K].IAGYTTHLMKR.[I]		1	2	13	P14127 [50-60]; P02407 [50-60]	1	1290.7	High				33000000	35000000	23000000	2200000	1800000		14000000	12000000	7400000				14000000	9500000					5600000	3800000	2800000
P02407	[K].IAGYTTHLMK.[R]	1×Oxidation [M9]	1	2	297	P14127 [50-59]; P02407 [50-59]	0	1150.59	High	1700000		2600000	6200000	1000000000	750000000	110000000	120000000	660000000	400000000	260000000	370000000	110000000	18000000	120000000	480000000	290000000	320000000	30000000	33000000	14000000	310000000	220000000	220000000
P02407	[K].LPLSVINVSAQRDRR.[Y]		1	2	1	P14127 [117-131]; P02407 [117-131]	2	1723.99	High	5900000
P02407	[K].SLGLKLPLSVINVSAQR.[D]		1	2	22	P14127 [112-128]; P02407 [112-128]	1	1795.08	High	7400000				35000000		2600000	3400000		12000000	9000000	1100000	1000000	1100000		2200000		1400000	2100000	1900000			1100000	1500000
P02407	[K].IAGYTTHLMK.[R]		1	2	40	P14127 [50-59]; P02407 [50-59]	0	1134.6	High				890000000	820000000	590000000	420000000	220000000	470000000	700000000	520000000	400000000	13000000	9200000	14000000	190000000	150000000	140000000			5700000		120000000
P02407	[R].KDQYVPEVSALDLSR.[S]		1	2	21	P14127 [81-95]; P02407 [81-95]	1	1719.89	High	33000000	34000000	40000000	7400000	71000000	94000000		140000000	77000000		67000000	120000000
P02407	[K].DQYVPEVSALDLSR.[S]		1	2	8	P14127 [82-95]; P02407 [82-95]	0	1591.8	High	2900000						20000000	7700000	25000000		8300000	66000000
P02407	[K].LPLSVINVSAQR.[D]		1	2	41	P14127 [117-128]; P02407 [117-128]	0	1296.76	High	73000000	21000000	69000000	120000000	270000000	25000000	53000000	90000000	53000000	230000000	270000000	310000000			50000000	22000000	32000000	46000000	39000000	32000000	27000000	69000000	80000000	77000000
P02407	[K].LTLDFQTNKR.[L]		1	2	17	P14127 [24-33]; P02407 [24-33]	1	1235.67	High	11000000	8900000		37000000	45000000	30000000	25000000		20000000				2500000	2500000	2900000		2700000		3700000	3300000	1400000
P02557	[K].LAVNLVPFPR.[L]		1	1	2	P02557 [253-262]	0	1125.68	High					19000000											740000
P02557	[K].GHYTEGAELVDSVMDVIR.[R]		1	1	2	P02557 [104-121]	0	1990.95	High										2400000		28000
P02557	[K].NMMAAADPR.[N]	1×Oxidation [M2; M]	1	1	3	P02557 [298-306]	0	992.429	High
P02557	[R].VGDQFSAMFK.[R]		1	1	2	P02557 [381-390]	0	1129.53	High						300000						980000
P02557	[K].IREEFPDR.[M]		1	1	1	P02557 [155-162]	1	1061.54	High						12000000
P02557	[K].GHYTEGAELVDSVMDVIRR.[E]		1	1	2	P02557 [104-122]	1	2147.05	High
P02557	[K].NMMAAADPR.[N]		1	1	1	P02557 [298-306]	0	976.434	High												4000000
P02557	[R].YPGQLNSDLRK.[L]		1	1	10	P02557 [242-252]	1	1290.68	High				22000000		140000000					65000000	55000000
P02557	[R].YLTVAAFFR.[G]		1	1	3	P02557 [310-318]	0	1087.59	High										33000000								520000
P02557	[R].SINVDLEPGTIDAVR.[N]		1	1	2	P02557 [63-77]	0	1598.84	High				1900000		2200000
P02557	[R].SLTVPELTQQMFDAK.[N]		1	1	6	P02557 [283-297]	0	1707.86	High					5000000	4500000				2100000		4000000
P02557	[R].LHFFMVGYAPLTAIGSQSFR.[S]		1	1	8	P02557 [263-282]	0	2242.15	High				1500000												980000						1100000	650000	760000
P02557	[R].MMATFSVLPSPK.[T]		1	1	1	P02557 [163-174]	0	1308.67	High				3400000
P02557	[K].RVGDQFSAMFK.[R]		1	1	2	P02557 [380-390]	1	1285.64	High					2000000					1600000
P02829	[K].LIEAFNEIAEDSEQFEK.[F]		1	1	1	P02829 [400-416]	0	2011.95	High						340000
P02829; P15108	[R].VFITDEAEDLIPEWLSFVK.[G]		2	2	7	P02829 [348-366]; P15108 [344-362]	0	2251.15	High				10000000	19000000					7500000
P02829; P15108	[R].ELISNASDALDK.[I]		2	2	1	P02829 [33-44]; P15108 [33-44]	0	1275.64	High												31000000
P02829; P15108	[K].VKEEVQEIEELNK.[T]		2	2	14	P02829 [260-272]; P15108 [256-268]	1	1586.83	High				11000000	20000000	19000000				11000000	3800000	11000000
P02829; P15108	[K].TLVDITK.[D]		2	2	3	P02829 [520-526]; P15108 [516-522]	0	789.472	High										27000000	25000000	19000000
P02829; P15108	[K].NFEVLFLTDPIDEYAFTQLK.[E]		2	2	4	P02829 [495-514]; P15108 [491-510]	0	2403.21	High						270000				570000		190000
P02829; P15108	[K].QLETEPDLFIR.[I]		2	2	3	P02829 [55-65]; P15108 [55-65]	0	1360.71	High		380000		4100000					380000
P02829; P15108	[K].EVPIPEEEKKDEEK.[K]		2	2	1	P02829 [216-229]; P15108 [216-229]	2	1698.84	High						30000000
P02829; P15108	[K].RAPFDLFESK.[K]		2	2	6	P02829 [326-335]; P15108 [322-331]	1	1209.63	High				4200000	22000000	3200000				10000000		440000
P02829; P15108	[K].LGVHEDTQNRAALAK.[L]		2	2	4	P02829 [427-441]; P15108 [423-437]	1	1622.86	High				37000000	23000000	14000000				3700000
P02829; P15108	[K].GVVDSEDLPLNLSR.[E]		2	2	3	P02829 [367-380]; P15108 [363-376]	0	1513.79	High						8800000			1200000			8700000
P02829; P15108	[K].SVDELTSLTDYVTR.[M]		2	2	7	P02829 [450-463]; P15108 [446-459]	0	1598.79	High				18000000	30000000	20000000			2200000	38000000		42000000
P02829; P15108	[R].DSSMSSYMSSK.[K]		2	2	5	P02829 [600-610]; P15108 [596-606]	0	1209.48	High				1700000	2900000	4300000				1500000		760000
P02829; P15108	[K].AELINNLGTIAK.[S]		2	2	5	P02829 [87-98]; P15108 [87-98]	0	1256.72	High	4600000				29000000		1500000	2200000		15000000
P02829; P15108	[R].RVFITDEAEDLIPEWLSFVK.[G]		2	2	6	P02829 [347-366]; P15108 [343-362]	1	2407.25	High				6000000	9200000	560000					2700000
P02829; P15108	[K].LLDAPAAIR.[T]		2	2	2	P02829 [571-579]; P15108 [567-575]	0	939.562	High						81000000												2300000
P02992	[K].TTLTAAITK.[T]		1	1	8	P02992 [62-70]	0	919.546	High				14000000	17000000	23000000				17000000	13000000	14000000				4700000	4000000
P02992	[R].TVGTGLITR.[I]		1	1	5	P02992 [426-434]	0	917.541	High				29000000	27000000	22000000				20000000	6200000
P02992	[K].GGANFLDYAAIDK.[A]		1	1	1	P02992 [76-88]	0	1354.66	High																980000
P02992	[K].TTVTGIEMFRK.[E]		1	1	1	P02992 [293-303]	1	1282.68	High										8300000
P02992	[R].DLNKPFLMPVEDIFSISGR.[G]		1	1	1	P02992 [244-262]	0	2178.13	High					1500000
P02992	[R].GITISTAHVEYETAK.[R]		1	1	1	P02992 [96-110]	0	1619.83	High												2600000
P02992	[K].KGEELEIVGHNSTPLK.[T]		1	1	3	P02992 [277-292]	1	1750.93	High				3200000							4800000	4100000
P02994	[R].FQEIVKETSNFIKK.[V]		1	1	2	P02994 [165-178]	2	1710.94	High					2300000							2700000
P02994	[R].VETGVIKPGMVVTFAPAGVTTEVK.[S]	1×Oxidation [M10]	1	1	1	P02994 [265-288]	0	2446.33	High												600000
P02994	[R].QLIVAVNKMDSVK.[W]	1×Oxidation [M9]	1	1	3	P02994 [147-159]	1	1460.81	High				71000000		38000000					22000000
P02994	[K].YQVTVIDAPGHRDFIK.[N]		1	1	8	P02994 [85-100]	1	1858.98	High					100000000	32000000	33000000			100000000		70000000
P02994	[R].EHALLAFTLGVR.[Q]		1	1	1	P02994 [135-146]	0	1326.75	High
P02994	[K].SHINVVVIGHVDSGK.[S]		1	1	11	P02994 [6-20]	0	1560.85	High	38000000			26000000	42000000	45000000				30000000	3200000	3000000					2200000
P02994	[R].FDELLEK.[N]		1	1	5	P02994 [370-376]	0	893.461	High				57000000	93000000	38000000				44000000		21000000
P02994	[K].IGGIGTVPVGR.[V]		1	1	28	P02994 [254-264]	0	1025.61	High	81000000	86000000	95000000	320000000	610000000	390000000	69000000			370000000	590000000	170000000	810000		890000	47000000	73000000	150000000				35000000	32000000	50000000
P02994	[K].YQVTVIDAPGHR.[D]		1	1	30	P02994 [85-96]	0	1355.71	High	150000000	140000000	240000000	630000000	740000000	690000000	160000000	100000000	130000000	530000000	280000000	190000000		3200000	3400000	21000000	27000000	29000000	6500000	6300000	3600000	7400000	2700000	6600000
P02994	[K].SVEMHHEQLEQGVPGDNVGFNVK.[N]		1	1	1	P02994 [289-311]	0	2550.2	High					10000000
P02994	[K].EAAELGKGSFK.[Y]	1×GlyGly [K7]	1	1	6	P02994 [45-55]	1	1250.64	High																							560000000	510000000
P02994	[K].TLLEAIDAIEQPSRPTDKPLR.[L]		1	1	3	P02994 [225-245]	0	2363.29	High											4600000	1700000
P02994	[K].STTTGHLIYK.[C]		1	1	1	P02994 [21-30]	0	1120.6	High																						1300000
P02994	[R].LPLQDVYK.[I]		1	1	3	P02994 [246-253]	0	975.551	High					62000000					37000000	5800000
P02994	[K].TLLEAIDAIEQPSRPTDKPLRLPLQDVYK.[I]		1	1	22	P02994 [225-253]	1	3319.83	High				6900000	21000000	6200000	1100000	1900000		73000000	18000000	14000000
P02994	[K].MDSVKWDESR.[F]		1	1	8	P02994 [155-164]	1	1252.56	High				48000000	85000000	68000000		4800000	6700000	47000000	63000000	44000000
P02994	[K].YAWVLDK.[L]		1	1	5	P02994 [56-62]	0	894.472	High				110000000	150000000					100000000	13000000	7700000
P02994	[R].VETGVIKPGMVVTFAPAGVTTEVK.[S]		1	1	7	P02994 [265-288]	0	2430.33	High				170000	32000000	1200000					26000000	18000000
P02994	[R].QTVAVGVIKSVDKTEK.[A]		1	1	8	P02994 [429-444]	2	1701.97	High				97000000	79000000	58000000	2700000			30000000	23000000	18000000
P02994	[R].QLIVAVNKMDSVK.[W]		1	1	4	P02994 [147-159]	1	1444.82	High	2700000	2900000		9800000						12000000
P02994	[R].QLIVAVNK.[M]		1	1	15	P02994 [147-154]	0	884.556	High				490000000	540000000	700000000	50000000		96000000	550000000	290000000	240000000	2700000			63000000	48000000	62000000	3000000			7800000		6000000
P02994	[R].QTVAVGVIK.[S]		1	1	8	P02994 [429-437]	0	914.567	High				1500000000	1300000000	860000000				760000000		240000000				39000000	41000000	43000000
P03873	[K].IRQYLK.[F]		1	1	7	P03873 [289-294]	1	820.504	High									55000000				11000000	16000000	22000000				4600000	8200000	5600000
P03965	[K].IGLGYTLPELPNPITK.[T]		1	1	1	P03965 [344-359]	0	1725.98	High						350000
P03965	[K].HASTNINELEIR.[S]		1	1	4	P03965 [523-534]	0	1396.72	High				6800000		6400000				5300000		1400000
P04046	[K].VLIVDDSIVR.[G]		1	1	1	P04046 [369-378]	0	1128.66	High												4900000
P04046	[R].VSGLAGSMGIAHLR.[Y]		1	1	4	P04046 [64-77]	0	1368.74	High					2300000					5500000	150000	7000000
P04050	[R].FDEGTTLLSPK.[D]		1	1	1	P04050 [591-601]	0	1207.62	High											730000
P04050	[K].LLLDEHNELMR.[Q]		1	1	2	P04050 [113-123]	0	1382.71	High											910000
P04050	[K].DLQENLLVLR.[G]		1	1	1	P04050 [992-1001]	0	1212.69	High						820000
P04050	[K].DRATGDADEPELR.[V]		1	1	2	P04050 [188-200]	1	1444.67	High						10000000
P04147	[K].AHYTNLYVK.[N]		1	1	8	P04147 [216-224]	0	1108.58	High									4800000							6300000	5400000	6100000				9100000	4300000	5300000
P04147	[R].QALGEQLYKK.[V]		1	1	2	P04147 [507-516]	1	1177.66	High											5800000	6000000
P04147	[R].SQLAQQIQAR.[N]		1	1	4	P04147 [405-414]	0	1142.63	High																						3400000		2300000
P04147	[R].QALGEQLYK.[K]		1	1	6	P04147 [507-515]	0	1049.56	High				6500000	6300000	3300000				10000000	5100000	2900000
P04147	[K].QRQALGEQLYK.[K]		1	1	4	P04147 [505-515]	1	1333.72	High				38000000	25000000			3500000
P04147	[K].AIEQLNYTPIK.[G]		1	1	2	P04147 [95-105]	0	1289.71	High											14000000	11000000
P04147	[K].YQGVNLFVK.[N]		1	1	2	P04147 [319-327]	0	1067.59	High										7900000	8000000
P04147	[K].NLDDSVDDEKLEEEFAPYGTITSAK.[V]		1	1	1	P04147 [328-352]	1	2786.29	High												640000
P04147	[K].NQQIVAGKPLYVAIAQR.[K]		1	1	1	P04147 [383-399]	0	1869.07	High											1100000
P04147	[K].QYEAYRLEK.[M]		1	1	4	P04147 [307-315]	1	1199.61	High						18000000				3800000	8500000	17000000
P04147	[K].ALYDTFSVFGDILSSK.[I]		1	1	2	P04147 [141-156]	0	1762.89	High									150000		5300000
P04449	[-].MKVEIDSFSGAK.[I]		1	1	61	P04449 [1-12]	1	1311.66	High	1100000000	2100000000	2700000000		520000000	130000000	920000000	310000000	610000000	490000000	120000000	210000000	22000000		23000000	12000000			21000000	20000000	6600000	4400000
P04449	[K].VEIDSFSGAK.[I]		1	1	18	P04449 [3-12]	0	1052.53	High	98000000	83000000	110000000	210000000	250000000	230000000	340000000	240000000	290000000	170000000	61000000	120000000
P04449	[K].VEIDSFSGAKIYPGR.[G]	1×GlyGly [K10]	1	1	1	P04449 [3-17]	1	1752.89	High													1600000
P04449	[-].MKVEIDSFSGAK.[I]	1×Oxidation [M1]	1	1	111	P04449 [1-12]	1	1327.66	High	42000000	15000000	47000000	96000000	93000000	56000000	120000000	69000000	120000000	67000000	33000000	31000000	12000000	5600000	15000000				4100000		1800000
P04456	[R].LTADYDALDIANRIGYI.[-]		1	1	9	P04456 [126-142]	1	1896.97	High			220000	2600000	2000000	740000	800000	500000	510000		3300000
P04456	[K].KVEDGNILVFQVSMK.[A]		1	1	32	P04456 [75-89]	1	1706.91	High	1300000		2000000		2900000	2300000	230000	620000	1300000		5000000	400000000	1100000	930000	950000				680000	380000
P04456	[K].VIEQPITSETAMK.[K]	1×Oxidation [M12]	1	1	67	P04456 [62-74]	0	1462.75	High	310000000	340000000	420000000	29000000	21000000		47000000	250000000	40000000
P04456	[K].VIEQPITSETAMK.[K]		1	1	17	P04456 [62-74]	0	1446.75	High	2600000000	2100000000	1800000000		360000000	370000000	700000000	600000000	610000000	300000000		210000000
P04456	[K].VIEQPITSETAMKK.[V]	1×GlyGly [K]; 1×Oxidation [M12]	1	1	36	P04456 [62-75]	1	1704.88	High													60000000	61000000	76000000	12000000	27000000	6900000	31000000	29000000	1100000
P04456	[K].VNTLVRPNGTKK.[A]		1	1	1	P04456 [110-121]	1	1326.79	High																							3500000
P04456	[K].VEDGNILVFQVSMK.[A]		1	1	3	P04456 [76-89]	0	1578.82	High				2400000	4200000
P04456	[K].KVEDGNILVFQVSMK.[A]	1×Oxidation [M14]	1	1	19	P04456 [75-89]	1	1722.91	High	25000000		23000000		14000000	6200000		12000000				1800000	16000000	14000000	15000000				11000000	9400000
P04456	[R].LTADYDALDIANR.[I]		1	1	21	P04456 [126-138]	0	1450.72	High	930000000	2200000	810000000	180000000	220000000	480000000	310000000	220000000	430000000	220000000	540000000	220000000
P04456	[K].VNTLVRPNGTK.[K]		1	1	3	P04456 [110-120]	0	1198.69	High																							3200000	2100000
P04456	[K].AVPHYNRLDSYK.[V]		1	1	137	P04456 [50-61]	1	1462.74	High		24000000	68000000	4700000000	3300000000	2300000000	3600000000	2900000000	3300000000	2100000000	1800000000	1500000000	530000000	440000000	540000000	1600000000	1000000000	430000000	95000000	81000000	27000000	620000000	430000000	270000000
P04456	[R].TSATFRLPK.[T]		1	1	71	P04456 [28-36]	1	1020.58	High	9000000	8700000	13000000	900000000	720000000		770000000	440000000	1200000000	720000000	890000	590000000	240000000	240000000	300000000	490000000	290000000	270000000	150000000	140000000	70000000	160000000	110000000	97000000
P04456	[K].AYVRLTADYDALDIANR.[I]		1	1	2	P04456 [122-138]	1	1939.99	High			420000									1300000
P04456	[K].VIEQPITSETAMKK.[V]	1×GlyGly [K]	1	1	18	P04456 [62-75]	1	1688.89	High													17000000	14000000	21000000	19000000	20000000	22000000	9500000	7800000	4600000
P04456	[K].VRTSATFRLPK.[T]		1	1	53	P04456 [26-36]	2	1275.75	High	750000	1500000	3500000	48000000	170000000	100000000	210000000	170000000	190000000	110000000	89000000	60000000	110000000	97000000	120000000	270000000	150000000	88000000	67000000	58000000	17000000	170000000	80000000	83000000
P04456	[K].VIEQPITSETAMKK.[V]	1×Oxidation [M12]	1	1	27	P04456 [62-75]	1	1590.84	High	450000			230000000	170000000	110000000	5500000	5500000	6600000	67000000
P04456	[K].YASKAVPHYNRLDSYK.[V]		1	1	1	P04456 [46-61]	2	1911.97	High																8100000
P04456	[K].VIEQPITSETAMKK.[V]		1	1	12	P04456 [62-75]	1	1574.85	High		32000000	36000000	190000000	160000000	110000000	110000000	61000000	96000000	94000000	65000000	59000000
P04456	[K].ELYEVDVLK.[V]		1	1	22	P04456 [101-109]	0	1107.59	High	490000000	230000000	1200000000		520000000	150000000	1000000000	1400000000	500000000			280000000	13000000		13000000				17000000		7700000			2100000
P04650	[R].LRTNNTIRYNAK.[R]		1	1	1	P04650 [29-40]	2	1463.81	High																						830000
P04650	[K].QNRPLPQWIR.[L]		1	1	92	P04650 [19-28]	0	1307.73	High	3900000000	3600000000	4000000000	1500000000	1800000000	1200000000	2000000000	340000000	1300000000	1600000000	56000000	470000000	66000000	48000000	59000000	78000000	85000000	61000000	17000000	15000000	5400000	20000000	9300000	16000000
P04650	[K].KQNRPLPQWIR.[L]		1	1	65	P04650 [18-28]	1	1435.83	High	120000000	110000000	160000000	740000000	600000000	160000000	450000000	260000000	380000000	370000000	270000000	210000000	860000000	660000000	720000000	1000000000	750000000	240000000	920000000	770000000	520000000	570000000	420000000	310000000
P04710	[R].KIVQKEGAYSLFK.[G]	1×GlyGly [K5; K]	1	1	1	P04710 [265-277]	2	1624.91	High															130000000
P04710; P18239	[R].QFNGLLDVYKK.[T]		2	2	2	P04710 [160-170]; P18239 [169-179]	1	1324.73	High										7500000
P04710; P18239	[R].YFPTQALNFAFK.[D]		2	3	4	P04710 [87-98]; P18238 [86-97]; P18239 [97-108]	0	1446.74	High					7400000	4400000					1500000	5000000
P04801	[R].VADFGVIHRNEFSGALSGLTR.[V]		1	1	3	P04801 [441-461]	1	2246.17	High				2200000		4900000					3300000
P04801	[K].DQDSESYERPVMIHR.[A]		1	1	1	P04801 [586-600]	0	1861.85	High						12000000
P04801	[R].IYNTLVDLLRTEYR.[K]		1	1	2	P04801 [359-372]	1	1768.96	High					1100000	570000
P04801	[R].IYNTLVDLLR.[T]		1	1	4	P04801 [359-368]	0	1219.7	High				6100000	44000000						7000000	17000000
P04801	[R].QVLVVPVGVK.[Y]		1	1	2	P04801 [629-638]	0	1037.67	High					12000000					4500000
P04801	[R].MTAILTEHFAGK.[W]		1	1	1	P04801 [609-620]	0	1318.68	High												8300000
P04801	[K].NATVSVEEVLK.[Q]		1	1	1	P04801 [708-718]	0	1188.65	High												4000000
P04801	[K].ENMFTFEVEK.[E]		1	1	1	P04801 [401-410]	0	1273.58	High											130000
P04801	[R].VADFGVIHR.[N]		1	1	2	P04801 [441-449]	0	1013.55	High						11000000						1900000
P04801	[K].VPDGGATTVYR.[C]		1	1	10	P04801 [250-260]	0	1135.57	High				82000000	69000000	32000000				20000000	14000000	11000000
P04801	[R].VYGISFPDKK.[L]		1	1	2	P04801 [304-313]	1	1153.63	High										16000000	1600000
P04801	[R].NEFSGALSGLTR.[V]		1	1	1	P04801 [450-461]	0	1251.63	High								560000
P04801	[K].YQGYAEDVR.[N]		1	1	5	P04801 [639-647]	0	1100.5	High					27000000	84000000				13000000	28000000	33000000
P04801	[K].FLAEASMR.[D]		1	1	4	P04801 [321-328]	0	924.461	High				46000000		51000000				35000000	13000000
P04802	[K].KAAAEDTAKDNYGK.[L]		1	1	3	P04802 [64-77]	2	1481.72	High				63000000	42000000					35000000
P04807	[K].YRLPDAMR.[T]		1	1	2	P04807 [112-119]	1	1021.52	High				13000000	13000000
P04807	[K].DIYGWTQTSLDDYPIK.[I]		1	1	3	P04807 [437-452]	0	1914.91	High					690000	540000					360000
P04807	[K].KGGNIPMIPGWVMDFPTGK.[E]		1	1	1	P04807 [59-77]	1	2045.03	High						16000000
P04807	[R].TTQNPDELWEFIADSLK.[A]		1	1	3	P04807 [120-136]	0	2006.97	High				1700000						370000	190000
P04807	[K].INEGILQR.[W]		1	2	2	P04806 [166-173]; P04807 [166-173]	0	942.537	High				66000000								2400000
P04807	[R].LALMDMYK.[Q]		1	1	2	P04807 [316-323]	0	984.489	High					7400000						5200000
P04807	[K].MSSGYYLGEILR.[L]		1	1	5	P04807 [304-315]	0	1388.69	High				1300000	2300000	1400000				1100000		650000
P04807	[K].HFISELEK.[G]		1	1	11	P04807 [47-54]	0	1002.53	High				130000000		68000000	2600000		3400000	27000000	25000000	9900000				7000000
P04807	[K].ESGDFLAIDLGGTNLR.[V]		1	1	2	P04807 [78-93]	0	1677.84	High				490000							1100000
P04840	[K].AKQPVKDGPLSTNVEAK.[L]		1	1	3	P04840 [45-61]	2	1781.98	High											840000					1000000	460000
P04840	[K].DGPLSTNVEAK.[L]		1	1	6	P04840 [51-61]	0	1130.57	High				65000000	63000000	60000000				36000000		14000000
P04840	[K].SAVLNTTFTQPFFTAR.[G]		1	1	4	P04840 [109-124]	0	1800.93	High				5100000		780000				7800000	8400000
P04840	[K].LEFANLTPGLK.[N]		1	1	2	P04840 [85-95]	0	1202.68	High											18000000	2600000
P04840	[K].LEFANLTPGLKNELITSLTPGVAK.[S]		1	1	1	P04840 [85-108]	1	2526.42	High						2300000
P04840	[K].AKVSDSGIVTLAYK.[Q]		1	1	1	P04840 [235-248]	1	1451.81	High					2000000
P04840	[K].QLLRPGVTLGVGSSFDALK.[L]		1	1	4	P04840 [249-267]	0	1958.11	High				1300000	2700000					1600000	7600000
P04840	[R].YLPDASSQVK.[A]		1	1	4	P04840 [225-234]	0	1107.57	High					160000000	110000000					82000000	49000000
P04840	[K].NELITSLTPGVAK.[S]		1	1	1	P04840 [96-108]	0	1342.76	High												8400000
P04840	[R].YAMALSYFAK.[D]		1	1	4	P04840 [165-174]	0	1164.58	High				3500000		4300000					2900000	5300000
P04911	[K].LLGNVTIAQGGVLPNIHQNLLPK.[K]		1	2	1	P04912 [98-120]; P04911 [98-120]	0	2409.4	High
P04911	[K].AGLTFPVGR.[V]		1	2	2	P04912 [23-31]; P04911 [23-31]	0	917.52	High										17000000													410000
P05030	[R].SVEDFMAAMQR.[V]		1	2	11	P19657 [928-938]; P05030 [899-909]	0	1284.57	High				38000000	77000000	49000000				51000000	41000000	39000000
P05030	[K].KADTGIAVEGATDAAR.[S]		1	2	24	P19657 [673-688]; P05030 [644-659]	1	1545.79	High				2300000000	1700000000	1600000000				940000000	950000000	750000000
P05030	[K].MLTGDAVGIAK.[E]		1	2	7	P19657 [585-595]; P05030 [556-566]	0	1075.58	High					410000000					330000000	520000000	8700000
P05030	[K].MLTGDAVGIAK.[E]	1×Oxidation [M1]	1	2	1	P19657 [585-595]; P05030 [556-566]	0	1091.58	High										4200000
P05030	[K].HYGDQTFSSSTVKR.[G]		1	1	36	P05030 [240-253]	1	1612.77	High				41000000	42000000	36000000				3200000	8300000	6600000				62000000	37000000	20000000				26000000	15000000	8100000
P05030	[K].HYGDQTFSSSTVKR.[G]	1×GlyGly [K13]	1	1	2	P05030 [240-253]	1	1726.81	High																3000000	2800000
P05030	[K].TLANTAVVIR.[D]		1	1	10	P05030 [175-184]	0	1057.64	High				54000000	97000000	57000000				77000000		39000000						13000000						3000000
P05030	[R].SAADIVFLAPGLSAIIDALK.[T]		1	2	16	P19657 [689-708]; P05030 [660-679]	0	1985.13	High				25000000	21000000					38000000						1000000						5200000	3200000	1900000
P05030	[K].HYGDQTFSSSTVK.[R]		1	1	40	P05030 [240-252]	0	1456.67	High				1000000000	840000000	490000000				350000000	320000000	200000000				270000000	45000000	220000000				22000000	18000000
P05030	[K].ADTGIAVEGATDAAR.[S]		1	2	5	P19657 [674-688]; P05030 [645-659]	0	1417.69	High				36000000	31000000	47000000				23000000		30000000
P05030	[R].QLGLGTNIYNAER.[L]		1	2	1	P19657 [600-612]; P05030 [571-583]	0	1448.75	High											84000000
P05030	[K].YRVVEILQNR.[G]		1	2	7	P19657 [645-654]; P05030 [616-625]	1	1289.73	High					210000000	1800000				180000000		15000000
P05030	[R].DGQLVEIPANEVVPGDILQLEDGTVIPTDGR.[I]		1	1	1	P05030 [185-215]	0	3259.67	High										420000
P05030	[K].TVEEDHPIPEDVHENYENK.[V]		1	2	2	P19657 [512-530]; P05030 [483-501]	0	2294.02	High					1000000					230000000
P05030	[K].VTAVVESPEGER.[I]		1	2	4	P19657 [487-498]; P05030 [458-469]	0	1272.64	High				120000000	89000000						35000000	27000000
P05030	[K].KYGLNQMADEK.[E]		1	1	2	P05030 [99-109]	1	1296.63	High										5200000	5500000
P05030	[R].VVEILQNR.[G]		1	2	9	P19657 [647-654]; P05030 [618-625]	0	970.568	High				280000000	490000000	390000000				300000000	130000000	90000000
P05030	[K].KVTAVVESPEGER.[I]		1	2	17	P19657 [486-498]; P05030 [457-469]	1	1400.74	High				890000000	1200000000	920000000				220000000	350000000	340000000				4600000	3300000
P05030	[R].LGLGGGGDMPGSELADFVENADGFAEVFPQHK.[Y]		1	2	10	P19657 [613-644]; P05030 [584-615]	0	3261.52	High					3200000	850000				24000000	150000	190000
P05030	[R].LGLGGGGDMPGSELADFVENADGFAEVFPQHK.[Y]	1×Oxidation [M9]	1	2	3	P19657 [613-644]; P05030 [584-615]	0	3277.51	High				420000						570000	160000
P05030	[K].RGEGFMVVTATGDNTFVGR.[A]		1	1	5	P05030 [253-271]	1	2013.98	High				1600000	5300000	4400000				3300000	4600000
P05030	[R].GYLVAMTGDGVNDAPSLKK.[A]		1	2	2	P19657 [655-673]; P05030 [626-644]	1	1935.98	High					3600000						11000000
P05030	[K].YGLNQMADEK.[E]		1	1	6	P05030 [100-109]	0	1168.53	High				7000000	7800000	7800000				5300000	4100000	2500000
P05317	[R].GTIEIVSDVK.[V]		1	1	54	P05317 [148-157]	0	1060.59	High	2300000000	2200000000	1200000000	350000000	750000000	300000000	1200000000	740000000	730000000	770000000	650000000	13000000	130000000	130000000	150000000	13000000	12000000	22000000	130000000	130000000	82000000	9900000	11000000	12000000
P05317	[K].GNVGFVFTNEPLTEIKNVIVSNR.[V]	1×GlyGly [K16]	1	1	1	P05317 [82-104]	1	2661.4	High														150000
P05317	[R].GRAVVLMGKNTMVR.[R]		1	1	6	P05317 [47-60]	2	1531.86	High				12000000	13000000					7900000		4400000					4000000
P05317	[K].LREYLEEYK.[S]		1	1	86	P05317 [15-23]	1	1242.64	High	3600000000	3600000000	5100000000	2300000000	2200000000	2200000000	3200000000	1600000000	2900000000	1900000000	1200000000	710000000	5100000
P05317	[K].GNVGFVFTNEPLTEIKNVIVSNR.[V]		1	1	5	P05317 [82-104]	1	2547.36	High			1800000	920000		1500000			1300000
P05317	[R].GRAVVLMGKNTMVR.[R]	1×Oxidation [M]	1	1	2	P05317 [47-60]	2	1547.85	High																4300000	5000000
P05317	[R].AVVLMGKNTMVRR.[A]	1×Oxidation [M10; M]	1	1	1	P05317 [49-61]	2	1490.83	High
P05317	[R].GFLSDLPDFEK.[L]		1	1	6	P05317 [65-75]	0	1267.62	High	2100000000					340000000	790000000
P05317	[K].GNVGFVFTNEPLTEIK.[N]		1	1	34	P05317 [82-97]	0	1764.92	High	210000000	740000000	10000000	230000000	350000000	240000000	350000000	440000000	450000000	360000000	120000000	8600000
P05317	[R].AVVLMGKNTMVR.[R]	1×Oxidation [M]	1	1	65	P05317 [49-60]	1	1334.73	High	930000	2000000	3300000			6100000		7600000	8200000	21000000	15000000	13000000	3500000	4200000	6100000	7400000	7700000	9700000						2700000
P05317	[K].TSFFQALGVPTK.[I]		1	1	53	P05317 [133-144]	0	1295.7	High	140000000	160000000	120000000	67000000	250000000	64000000	30000000	2000000	92000000	180000000	130000000	25000000	18000000	18000000	23000000	40000000	6300000	67000000	9300000	10000000	250000	28000000	21000000	29000000
P05317	[R].GRAVVLMGK.[N]	1×Oxidation [M7]	1	1	2	P05317 [47-55]	1	946.55	High																		2700000
P05317	[K].KAEYFAKLR.[E]	1×GlyGly [K7]	1	1	23	P05317 [8-16]	2	1239.68	High													110000000	110000000	100000000	93000000	50000000	29000000	57000000	58000000	22000000	90000000	61000000	49000000
P05317	[R].GRAVVLMGK.[N]		1	1	3	P05317 [47-55]	1	930.555	High																							12000000	8200000
P05317	[R].AVVLMGKNTMVR.[R]	2×Oxidation [M5; M10]	1	1	7	P05317 [49-60]	1	1350.72	High				7600000													2100000	980000
P05317	[R].AGAVAPEDIWVR.[A]		1	1	22	P05317 [111-122]	0	1283.67	High	790000000	580000000	710000000	190000000	400000000	200000000	240000000	390000000	340000000	290000000	360000000	110000000
P05317	[K].IARGTIEIVSDVK.[V]		1	1	4	P05317 [145-157]	1	1400.81	High		16000000					6700000	3900000	2100000
P05317	[K].SLFVVGVDNVSSQQMHEVR.[K]		1	1	17	P05317 [24-42]	0	2131.06	High	9100000	9400000	8400000	4800000	7500000	3500000	1800000				1100000		2500000	2100000	2100000				2200000	1900000
P05317	[K].SLFVVGVDNVSSQQMHEVRK.[E]		1	1	12	P05317 [24-43]	1	2259.16	High	81000000	75000000	130000000		24000000		130000000	17000000	54000000	5800000			13000000						16000000	13000000
P05317	[R].AVVLMGKNTMVR.[R]		1	1	1	P05317 [49-60]	1	1318.73	High							14000000
P05317	[K].SLFVVGVDNVSSQQMHEVRK.[E]	1×Oxidation [M15]	1	1	3	P05317 [24-43]	1	2275.15	High		29000000	78000000
P05317	[R].AIRGFLSDLPDFEK.[L]		1	1	2	P05317 [62-75]	1	1607.84	High	1600000	1300000
P05317	[K].TSFFQALGVPTKIAR.[G]		1	1	5	P05317 [133-147]	1	1635.92	High		990000	250000								6300000		1800000		1700000
P05317	[K].NVIVSNRVAAPAR.[A]		1	1	40	P05317 [98-110]	1	1366.79	High				390000000	280000000	220000000	240000000	190000000	230000000	160000000	110000000	100000000	81000000	78000000	90000000	130000000	120000000	73000000	29000000	27000000	11000000	49000000	30000000	35000000
P05317	[R].AVNTGMEPGKTSFFQALGVPTK.[I]		1	1	4	P05317 [123-144]	1	2280.17	High	500000	460000									1100000	690000
P05318	[K].LLTLTNAANVPVENIWADIFAK.[A]		1	1	25	P05318 [26-47]	0	2413.31	High	700000	77000		24000000	140000000	14000000	800000	4200000	1000000	25000000	3200000	110000
P05319	[K].VSSVLSALEGK.[S]		1	1	46	P05319 [38-48]	0	1089.62	High	250000000	340000000	740000000	16000000	26000000	15000000	280000000	400000000	17000000	16000000	370000000	26000000	880000	3800000					3000000
P05319	[K].YLAAYLLLNAAGNTPDATK.[I]		1	1	60	P05319 [3-21]	0	1980.04	High	19000000	3200000	13000000	340000	22000000	1100000	6000000	6700000	8200000	11000000	15000000	5600000	10000000	12000000	14000000			640000	6200000	5000000	130000	5600000	2600000	4000000
P05319	[K].YLAAYLLLNAAGNTPDATKIK.[A]		1	1	1	P05319 [3-23]	1	2221.22	High					300000
P05319	[K].SVDELITEGNEK.[L]		1	1	10	P05319 [49-60]	0	1333.65	High	490000000	630000000	590000000		180000000		320000000	470000000	330000000		250000000	5800000
P05319	[K].AILESVGIEIEDEK.[V]		1	1	86	P05319 [24-37]	0	1544.81	High	2500000	600000	460000	2000000	7100000	5000000	920000	2200000	10000000	3900000	4700000	2400000
P05319	[K].VSSVLSALEGKSVDELITEGNEK.[L]		1	1	9	P05319 [38-60]	1	2404.25	High		240000				3800000			5000000
P05373	[K].RGLINANLAHK.[T]		1	1	1	P05373 [191-201]	1	1206.71	High																						1100000
P05453	[R].YTILDAPGHK.[M]		1	1	6	P05453 [340-349]	0	1114.59	High				27000000	21000000	13000000				11000000	7300000	8100000
P05453	[K].STMGGNLLYLTGSVDK.[R]		1	1	2	P05453 [274-289]	0	1655.83	High											640000	570000
P05453	[K].MDDPTVNWSK.[E]		1	1	2	P05453 [408-417]	0	1192.53	High					3100000	1700000
P05453	[R].HINAPFMLPIAAK.[M]		1	1	2	P05453 [485-497]	0	1422.79	High											1200000	670000
P05626	[K].VLQQSISEIEQLLSK.[L]		1	1	3	P05626 [228-242]	0	1714.96	High				990000								520000
P05694	[K].TQAMQLALALRDEVNDLEAAGIK.[V]		1	1	1	P05694 [585-607]	1	2470.3	High
P05694	[R].IPSKDEFIAK.[I]		1	1	5	P05694 [709-718]	1	1147.64	High				37000000	32000000	20000000					2700000	1600000
P05694	[R].LSLTHMVEAAK.[Y]		1	1	1	P05694 [749-759]	0	1199.65	High											620000
P05694	[K].FINSEIEK.[V]		1	1	2	P05694 [473-480]	0	979.509	High					12000000	9400000
P05737	[K].GINKIPPKPR.[K]		1	2	3	P05737 [91-100]; Q12213 [91-100]	1	1119.7	High																						4400000	4800000	3600000
P05737	[K].RAIILERNAAYQK.[E]		1	2	34	P05737 [41-53]; Q12213 [41-53]	2	1545.89	High				380000000	280000000	190000000	51000000	71000000	89000000	110000000	110000000	81000000	28000000	23000000	26000000	110000000	71000000	31000000	7600000	5700000		52000000	19000000	15000000
P05737	[R].NAAYQKEYETAER.[N]		1	2	10	P05737 [48-60]; Q12213 [48-60]	1	1572.73	High				3000000	4300000	23000000	860000		7300000	570000	2300000	3500000
P05737	[K].ILTPESQLK.[K]		1	2	14	P05737 [6-14]; Q12213 [6-14]	0	1028.6	High	140000000	140000000	210000000	1600000000	1700000000	75000000	100000000	54000000	50000000	1300000000	540000000	380000000
P05737	[K].EYETAERNIIQAKR.[D]		1	2	4	P05737 [54-67]; Q12213 [54-67]	2	1720.9	High			1800000				4500000	3500000	3200000
P05737	[K].QANNFLWPFK.[L]		1	2	43	P05737 [197-206]; Q12213 [197-206]	0	1264.65	High	1400000000	910000000	340000000	84000000	770000000	120000000	220000000	810000000	370000000	790000000	43000000	160000000	32000000	25000000	31000000	22000000	2700000	32000000	16000000	14000000		14000000	3500000	12000000
P05737	[K].LIEPYVAYGYPSYSTIR.[Q]		1	2	5	P05737 [129-145]; Q12213 [129-145]	0	1992.01	High		1200000	3100000					11000000
P05737	[K].ATLELLK.[L]		1	2	5	P05737 [122-128]; Q12213 [122-128]	0	787.492	High								940000000			6300000								22000000		11000000
P05737	[R].INSGTFVK.[V]		1	2	4	P05737 [111-118]; Q12213 [111-118]	0	865.478	High																		170000000				61000000	52000000	49000000
P05737	[R].INSGTFVKVTKATLELLK.[L]		1	2	4	P05737 [111-128]; Q12213 [111-128]	2	1962.16	High	840000	1600000	450000									2500000
P05737	[K].LSNPSGGWGVPR.[K]		1	2	38	P05737 [207-218]; Q12213 [207-218]	0	1226.63	High	550000000	1300000000	1400000000	140000000	270000000	140000000	310000000	140000000	270000000	230000000	3900000	7300000	23000000	20000000		33000000	37000000	51000000				14000000	9200000	13000000
P05737	[K].QRVPLSDNAIIEANLGK.[Y]		1	2	28	P05737 [159-175]; Q12213 [159-175]	1	1838.01	High	290000000	300000000	180000000	83000000		89000000	1200000	42000000	160000000	98000000	160000000	7000000
P05737	[R].IKGINKIPPKPR.[K]		1	2	154	P05737 [89-100]; Q12213 [89-100]	2	1360.88	High													34000000	30000000	86000000	50000000	15000000	4000000	10000000	21000000	16000000	17000000	8100000	5000000
P05737	[K].EYETAERNIIQAK.[R]		1	2	17	P05737 [54-66]; Q12213 [54-66]	1	1564.8	High	100000000	120000000	140000000	210000000	170000000	140000000	160000000	120000000	140000000	82000000	70000000	65000000
P05737	[K].ATLELLKLIEPYVAYGYPSYSTIR.[Q]		1	2	8	P05737 [122-145]; Q12213 [122-145]	1	2760.49	High			180000	1100000	11000000			110000
P05737	[K].HFIQGGSFGNR.[E]		1	2	34	P05737 [222-232]; Q12213 [222-232]	0	1219.6	High				200000000	180000000	130000000	81000000	25000000	100000000	110000000	45000000	66000000	28000000	17000000	36000000			110000000	24000000	18000000	7600000	34000000
P05737	[R].LTRINSGTFVKVTK.[A]		1	2	11	P05737 [108-121]; Q12213 [108-121]	2	1563.92	High		58000000	74000000										5900000	5300000	8200000				4000000	3200000	2500000
P05737	[K].YGILSIDDLIHEIITVGPHFK.[Q]		1	2	24	P05737 [176-196]; Q12213 [176-196]	0	2380.29	High				4400000		1500000				330000	13000000	350000	62000000	11000					450000			1100000	5800000
P05737	[R].KVLQLLR.[L]		1	2	105	P05737 [101-107]; Q12213 [101-107]	1	869.593	High	47000000	46000000	57000000	2200000000	1900000000	2300000000	2000000000	1300000000	3800000000	2400000000	1700000000	1400000000	1200000000	1100000000	1300000000	2400000000	1500000000	1600000000	710000000	680000000	450000000	1300000000	1000000000	960000000
P05737	[R].VPLSDNAIIEANLGK.[Y]		1	2	18	P05737 [161-175]; Q12213 [161-175]	0	1553.85	High	230000000	22000000	91000000	16000000		30000000	8100000	800000	40000000	96000000	2000000	8300000
P05737	[K].AAGSYYVEAQHK.[L]		1	2	9	P05737 [71-82]; Q12213 [71-82]	0	1323.63	High											820000					2200000	15000000	46000000				21000000	20000000	12000000
P05737	[K].LSNPSGGWGVPRK.[F]		1	2	93	P05737 [207-219]; Q12213 [207-219]	1	1354.72	High	920000000	1400000000	1700000000	1600000000	1400000000	1100000000	1200000000	810000000	1100000000	1200000000	550000000	380000000	110000000	97000000	120000000	520000000	540000000	440000000	9100000	6900000	5100000	87000000	69000000	60000000
P05737	[K].ILTPESQLKK.[ST]		1	2	97	P05737 [6-15]; Q12213 [6-15]	1	1156.69	High			20000000	7300000000	6300000000	4100000000	3200000000	3200000000	5100000000	3800000000	3200000000	2800000000	150000000	150000000	180000000	1100000000	750000000	650000000		1200000		360000000	270000000	230000000
P05737	[K].QANNFLWPFKLSNPSGGWGVPR.[K]		1	2	4	P05737 [197-218]; Q12213 [197-218]	1	2472.26	High		750000			1500000	570000
P05737	[R].QLVYKRGFGK.[I]		1	2	2	P05737 [146-155]; Q12213 [146-155]	2	1195.69	High																						2800000		1100000
P05737	[R].LTRINSGTFVK.[V]		1	2	12	P05737 [108-118]; Q12213 [108-118]	1	1235.71	High				59000000	51000000	27000000		45000000	78000000				9200000	8600000	13000000	25000000	29000000	20000000		3200000
P05737	[R].KVLQLLRLTR.[I]		1	2	5	P05737 [101-110]; Q12213 [101-110]	2	1239.83	High																			46000000	40000000	16000000
P05737	[K].AAGSYYVEAQHKLVFVVR.[I]		1	2	6	P05737 [71-88]; Q12213 [71-88]	1	2037.09	High													15000000								16000000
P05737	[R].INSGTFVKVTK.[A]		1	2	50	P05737 [111-121]; Q12213 [111-121]	1	1193.69	High	14000000	15000000	22000000	870000000	110000000	670000000	700000000	610000000	660000000	450000000	370000000	130000000	120000000	120000000	160000000	420000000	330000000	280000000	77000000	72000000	30000000	120000000	100000000	84000000
P05737	[R].AIILERNAAYQK.[E]		1	2	12	P05737 [42-53]; Q12213 [42-53]	1	1389.78	High	990000	4200000	5200000	230000000	210000000		1000000	9700000		7900000	5200000	5300000					22000000
P05737	[K].RAIILER.[N]		1	2	9	P05737 [41-47]; Q12213 [41-47]	1	870.552	High																	31000000	100000000				100000000	120000000	96000000
P05737	[K].HFIQGGSFGNREEFINK.[L]		1	2	56	P05737 [222-238]; Q12213 [222-238]	1	1979.97	High	2800000000	1000000000	1700000000	140000000	170000000	210000000	360000000	180000000	290000000	130000000	240000000	200000000	190000000	130000000	150000000	17000000	27000000		65000000	49000000	28000000	19000000
P05738	[R].KFLDGIYVSHK.[G]		1	2	85	P05738 [174-184]; P51401 [174-184]	1	1306.72	High	390000000	340000000	640000000	130000000	150000000	64000000	300000000	150000000	260000000	110000000	72000000		160000000	140000000	140000000	28000000	44000000	28000000	100000000	80000000	64000000	11000000	5900000	7000000
P05738	[K].FIEVRNFLGDKK.[I]		1	2	3	P05738 [111-122]; P51401 [111-122]	2	1465.82	High					5500000						7000000	3600000
P05738	[K].MRYVYAHFPINVNIVEK.[D]		1	2	24	P05738 [90-106]; P51401 [90-106]	1	2093.1	High											620000		130000000	110000000	110000000				140000000	110000000
P05738	[K].SLVDNMITGVTK.[G]		1	2	36	P05738 [73-84]; P51401 [73-84]	0	1277.68	High	1000000000	1100000000	750000000	260000000	280000000	310000000	7700000	1500000	530000000	350000000	260000000	57000000		2900000	350000			6900000			1500000			2400000
P05738	[K].HIDVTFTK.[V]		1	2	196	P05738 [40-47]; P51401 [40-47]	0	960.515	High	65000000	96000000	140000000	850000000	1200000000	7300000000	2000000000	2700000000	9000000000	2400000000	3200000000	3900000000	1800000000	1900000000	2500000000	980000000	340000000	670000000	1700000000	1800000000	850000000	270000000	220000000	190000000
P05738	[R].IVKVVGPRGTLTK.[N]		1	2	20	P05738 [24-36]; P51401 [24-36]	2	1367.87	High				110000000	72000000				49000000	29000000	14000000		4200000	3700000	3900000	46000000	26000000		3500000	2700000		20000000	8100000	15000000
P05738	[R].YVYAHFPINVNIVEKDGAKFIEVR.[N]		1	2	1	P05738 [92-115]; P51401 [92-115]	2	2821.5	High																					50000
P05738	[R].TVKSLVDNMITGVTK.[G]	1×Oxidation [M9]	1	2	3	P05738 [70-84]; P51401 [70-84]	1	1621.88	High	8000000	7100000	6000000
P05738	[K].MRYVYAHFPINVNIVEKDGAK.[F]		1	2	7	P05738 [90-110]; P51401 [90-110]	2	2464.28	High													10000000	9200000	12000000				14000000	5700000	1900000
P05738	[K].SLVDNMITGVTKGYK.[Y]	1×GlyGly [K12; K]	1	2	1	P05738 [73-87]; P51401 [73-87]	1	1739.9	High																						2600000
P05738	[R].TVKSLVDNMITGVTK.[G]		1	2	4	P05738 [70-84]; P51401 [70-84]	1	1605.89	High		210000						680000	1300000
P05738	[R].YVYAHFPINVNIVEKDGAK.[F]		1	2	48	P05738 [92-110]; P51401 [92-110]	1	2177.14	High						77000							230000000	180000000	200000000				150000000	120000000	87000000
P05738	[K].SLVDNMITGVTK.[G]	1×Oxidation [M6]	1	2	4	P05738 [73-84]; P51401 [73-84]	0	1293.67	High	120000000	280000000	410000000				74000000
P05738	[K].DGAKFIEVR.[N]	1×GlyGly [K4]	1	2	24	P05738 [107-115]; P51401 [107-115]	1	1148.61	High													120000000	100000000	130000000		66000000	87000000	39000000	34000000	26000000			16000000
P05738	[R].YVYAHFPINVNIVEK.[D]		1	2	338	P05738 [92-106]; P51401 [92-106]	0	1805.96	High	37000000	25000000	10000000	1700000	620000000	130000000	21000000	130000000	25000000	18000000	58000000	2800000	24000000000	31000000000	29000000000	44000000	28000000	27000000	20000000000	15000000000	15000000000	100000000	33000000	24000000
P05738	[K].FIEVRNFLGDK.[K]		1	2	1	P05738 [111-121]; P51401 [111-121]	1	1337.72	High											3000000
P05738	[K].MRYVYAHFPINVNIVEK.[D]	1×Oxidation [M1]	1	2	79	P05738 [90-106]; P51401 [90-106]	1	2109.09	High	1200000				1600000	1500000		5700000	880000	4600000	6400000		3200000000	2500000000	2600000000				1300000000	950000000	350000000	5800000	3000000
P05738	[K].FLDGIYVSHK.[G]		1	2	80	P05738 [175-184]; P51401 [175-184]	0	1178.62	High	2500000000	350000000	2300000000	520000000	230000000	740000000	2300000000	1100000000	1600000000	1400000000	160000000	1700000000	740000000	590000000	590000000			29000000	490000000	430000000	240000000	12000000	5700000	12000000
P05738	[K].MRYVYAHFPINVNIVEKDGAK.[F]	1×Oxidation [M1]	1	2	6	P05738 [90-110]; P51401 [90-110]	2	2480.28	High													23000000	16000000					11000000	6900000	1200000
P05738	[K].NLKHIDVTFTK.[V]		1	2	23	P05738 [37-47]; P51401 [37-47]	1	1315.74	High	22000000	28000000	44000000		230000000	190000000			220000000	170000000	120000000	100000000	29000000	28000000	36000000	21000000	19000000	7900000	50000000	52000000	32000000	6200000	5500000
P05738	[K].YIQTEQQIEVPEGVTVSIK.[S]		1	1	1	P05738 [3-21]	0	2161.14	High						280000
P05739	[K].WYPSEDVAAPKK.[T]		1	1	33	P05739 [9-20]	1	1390.7	High	2000000000	2400000000	3300000000	380000000		760000000	1200000000	840000000	900000000	15000000	390000000			1500000					500000	450000
P05739	[K].NGDKPHLLKF.[-]		1	1	3	P05739 [167-176]	1	1168.65	High					35000000				34000000			19000000
P05739	[K].WYPSEDVAAPK.[K]		1	1	9	P05739 [9-19]	0	1262.61	High	96000000	190000000	210000000	61000000	99000000	32000000	110000000			86000000
P05739	[K].EANLFPEQQTKEIK.[T]		1	1	3	P05739 [118-131]	1	1674.87	High	20000000	13000000	19000000
P05739	[K].EANLFPEQQTK.[E]		1	1	10	P05739 [118-128]	0	1304.65	High	99000000	81000000	89000000	95000000	190000000	210000000	300000000		250000000		1900000
P05739	[K].KEANLFPEQQTK.[E]		1	1	14	P05739 [117-128]	1	1432.74	High						5400000	2700000	54000000			140000000
P05739	[K].HLEDNTLLVTGPFK.[V]		1	1	36	P05739 [57-70]	0	1583.84	High	15000000	24000000	70000000	6500000	22000000	2800000	53000000	52000000	11000000	29000000	2400000	7600000												1200000
P05740	[K].AQKYLEQVLDHQR.[A]		1	1	5	P05740 [44-56]	1	1627.86	High	17000000	14000000	16000000				2200000		1300000
P05740	[K].YLEQVLDHQR.[A]		1	1	72	P05740 [47-56]	0	1300.66	High	11000000000	11000000000	12000000000	2200000000	2700000000	1800000000	4000000000	2200000000	3200000000	2300000000	760000000	600000000	4100000	3600000	5700000			8000000	1400000	1600000	130000
P05743	[K].ARKAYFTAPSSQR.[R]		1	1	3	P05743 [15-27]	2	1482.78	High															360000		460000	600000
P05743	[K].AYFTAPSSQRR.[V]		1	1	87	P05743 [18-28]	1	1283.65	High				590000000	710000000	690000000	240000000	350000000	520000000	330000000	450000000	360000000	110000000	100000000	130000000	530000000	370000000	270000000	35000000	29000000	11000000	240000000	130000000	150000000
P05743	[R].KAYFTAPSSQR.[R]		1	1	7	P05743 [17-27]	1	1255.64	High													11000000	13000000	13000000	4600000		24000000				16000000		6200000
P05743	[R].KAYFTAPSSQRR.[V]		1	1	15	P05743 [17-28]	2	1411.74	High															470000	1500000	3000000	2200000				3300000	1800000	460000
P05743	[K].AYFTAPSSQR.[R]		1	1	45	P05743 [18-27]	0	1127.55	High				580000000	490000000	440000000	380000000	260000000	330000000	310000000	190000000	140000000	21000000	2900000	22000000		100000000	140000000
P05743; P53221	[R].VLLSAPLSKELR.[A]		2	2	2	P05743 [29-40]; P53221 [29-40]	1	1325.82	High		1700000	1000000
P05743; P53221	[R].VLLSAPLSK.[E]		2	2	46	P05743 [29-37]; P53221 [29-37]	0	927.587	High	660000000	1300000000	2300000000	390000000	1500000000	470000000	1800000000	930000000	830000000	1400000000	190000000		7100000	77000000		91000000	64000000	220000000		13000000	6000000	61000000	32000000	89000000
P05743; P53221	[R].LKFAVQVDKVTK.[E]		2	2	7	P05743 [76-87]; P53221 [76-87]	2	1375.83	High	5900000	8600000	11000000										1500000	1400000	1900000						350000
P05743; P53221	[R].DDEVLVVR.[G]		2	2	16	P05743 [53-60]; P53221 [53-60]	0	944.505	High	140000000	140000000	160000000	360000000	660000000	540000000	740000000	630000000	580000000	550000000	300000000
P05743; P53221	[K].FAVQVDK.[V]		2	2	26	P05743 [78-84]; P53221 [78-84]	0	806.441	High			7700000	11000000	12000000	1200000000	62000000	71000000	1900000000	130000000	190000000	580000000		39000000	58000000		40000000	53000000	29000000	45000000	25000000	14000000	11000000	9300000
P05743; P53221	[K].FAVQVDKVTKEK.[V]		2	2	10	P05743 [78-89]; P53221 [78-89]	2	1391.79	High					65000000	36000000	44000000	30000000	42000000	37000000	33000000	19000000					9600000
P05743; P53221	[R].RDDEVLVVR.[G]		2	2	29	P05743 [52-60]; P53221 [52-60]	1	1100.61	High	5800000	6100000	7300000	1400000000	1800000000	1900000000	810000000	870000000	1700000000	970000000	1400000000	1000000000
P05743; P53221	[K].VNGASVPINLHPSK.[L]		2	2	18	P05743 [90-103]; P53221 [90-103]	0	1432.79	High	310000000	320000000	430000000	120000000	130000000		150000000	92000000	130000000	150000000	78000000	57000000		1900000
P05743; P53221	[K].ALPIRRDDEVLVVR.[G]		2	2	22	P05743 [47-60]; P53221 [47-60]	2	1650.96	High	810000000	930000000	1100000000		600000000		1600000000	860000000	1100000000	610000000	31000000
P05743; P53221	[K].KGQEGKISSVYR.[L]	1×GlyGly [K6]	2	2	2	P05743 [64-75]; P53221 [64-75]	2	1465.78	High																						1300000	750000
P05743; P53221	[K].KGQEGKISSVYR.[L]		2	2	11	P05743 [64-75]; P53221 [64-75]	2	1351.73	High																		1300000				6100000	5000000	4500000
P05743; P53221	[K].FAVQVDKVTK.[E]		2	2	10	P05743 [78-87]; P53221 [78-87]	1	1134.65	High	3300000			120000000	89000000	43000000	50000000	23000000		61000000	37000000	35000000
P05743; P53221	[R].RVLLSAPLSKELR.[A]		2	2	3	P05743 [28-40]; P53221 [28-40]	2	1481.92	High	2400000	13000000	17000000
P05743; P53221	[R].RVLLSAPLSK.[E]		2	2	96	P05743 [28-37]; P53221 [28-37]	1	1083.69	High	180000000	270000000	340000000	1800000000	1600000000	1400000000	1800000000	1000000000	1700000000	1100000000	420000000	300000000	150000000	140000000	190000000	520000000	450000000	490000000	14000000	11000000	9800000	100000000	70000000	59000000
P05744	[K].IEGVATPQDAQFYLGK.[R]		1	1	1	P05744 [32-47]	0	1736.89	High	21000000
P05744	[K].IEGVATPQDAQFYLGKR.[I]		1	1	19	P05744 [32-48]	1	1892.99	High	720000000	1000000000	850000000	120000000		5100000	46000000	250000000	160000000		210000000	180000000									520000
P05744	[K].IEGVATPQDAQFYLGKR.[I]	1×GlyGly [K16]	1	1	1	P05744 [32-48]	1	2007.03	High																			960000
P05744	[R].VNNPNVSLIKIEGVATPQDAQFYLGK.[R]		1	1	1	P05744 [22-47]	1	2815.5	High	1300000
P05745	[K].KVTSMTPAPK.[I]		1	1	2	P05745 [16-25]	1	1059.59	High																		240000					370000
P05745; O14455	[K].VEEMNNIIAASRRH.[-]		2	2	7	P05745 [87-100]; O14455 [87-100]	2	1639.83	High		4000000	4300000	33000000			53000000	32000000	49000000
P05745; O14455	[K].AKVEEMNNIIAASR.[R]		2	2	56	P05745 [85-98]; O14455 [85-98]	1	1545.81	High	5900000000	5200000000	4900000000	840000000	860000000	860000000	1800000000	1200000000	1500000000	820000000	410000000	600000000
P05745; O14455	[K].AKVEEMNNIIAASR.[R]	1×Oxidation [M6]	2	2	146	P05745 [85-98]; O14455 [85-98]	1	1561.8	High	17000000	41000000	48000000	590000000	430000000	300000000	550000000	400000000	500000000	210000000	210000000	180000000	4700000	4100000	5600000				3600000	2400000	1200000
P05745; O14455	[R].RLIDLIRNSGEK.[R]		2	2	14	P05745 [56-67]; O14455 [56-67]	2	1413.82	High	330000000	300000000	360000000				88000000	54000000	60000000				7900000	7700000	8300000					10000000
P05745; O14455	[K].AKVEEMNNIIAASRR.[H]		2	2	8	P05745 [85-99]; O14455 [85-99]	2	1701.91	High	32000000	44000000	45000000				18000000		15000000
P05745; O14455	[K].VEEMNNIIAASR.[R]	1×Oxidation [M4]	2	2	28	P05745 [87-98]; O14455 [87-98]	0	1362.67	High	11000000	24000000	970000	30000000	31000000	29000000
P05745; O14455	[R].AKAKVEEMNNIIAASR.[R]		2	2	2	P05745 [83-98]; O14455 [83-98]	2	1744.94	High		1200000	1300000
P05745; O14455	[K].VEEMNNIIAASR.[R]		2	2	6	P05745 [87-98]; O14455 [87-98]	0	1346.67	High	100000000	110000000	150000000		6300000					5100000	65000000
P05745; O14455	[R].SLVREIAGLSPYER.[R]		2	2	2	P05745 [42-55]; O14455 [42-55]	1	1589.86	High	350000	1000000
P05745; O14455	[K].TGIAIGLNK.[G]		2	2	106	P05745 [5-13]; O14455 [5-13]	0	886.536	High	750000000	700000000	1200000000	2500000000	2800000000	1900000000	3500000000	1900000000	2800000000	2400000000	360000000	1200000000	1100000000	1000000000	1100000000	220000000	220000000	500000000	840000000	770000000	290000000	120000000	130000000	150000000
P05745; O14455	[R].EIAGLSPYERR.[L]		2	2	26	P05745 [46-56]; O14455 [46-56]	1	1290.68	High	290000000	320000000	410000000	680000000	720000000	630000000	1200000000	800000000	1100000000	620000000	370000000	200000000
P05745; O14455	[R].LIDLIRNSGEK.[R]		2	2	13	P05745 [57-67]; O14455 [57-67]	1	1257.72	High	120000000	110000000	160000000		24000000	18000000	210000000	140000000	190000000	19000000	7300000
P05745; O14455	[K].VEEMNNIIAASRR.[H]		2	2	3	P05745 [87-99]; O14455 [87-99]	1	1502.77	High							12000000	8000000	8600000
P05745; O14455	[R].EIAGLSPYER.[R]		2	2	17	P05745 [46-55]; O14455 [46-55]	0	1134.58	High	1500000000	1900000000	2400000000	240000000	550000000	530000000	840000000	120000000	720000000	510000000	3900000
P05745; O14455	[R].RLIDLIR.[N]		2	2	53	P05745 [56-62]; O14455 [56-62]	1	898.583	High	510000000	310000000	790000000	2200000	360000000	460000000	660000000	550000000	760000000	530000000	73000000	3900000	120000000	110000000	120000000	33000000	20000000	42000000	390000000	360000000	220000000	27000000	15000000	32000000
P05745; O14455	[K].TGIAIGLNKGKK.[V]		2	2	4	P05745 [5-16]; O14455 [5-16]	2	1199.75	High																		2900000				4400000	3800000	2100000
P05745; O14455	[K].TGIAIGLNKGK.[K]		2	2	21	P05745 [5-15]; O14455 [5-15]	1	1071.65	High				5800000	8700000	56000000	10000000	18000000	57000000	11000000	25000000	28000000	44000000	50000000	63000000	42000000	24000000	22000000	24000000	28000000	14000000		10000000	9000000
P05747	[K].TYKYPSLK.[G]		1	1	28	P05747 [26-33]	1	999.551	High						200000000			320000000			73000000	110000000	130000000	220000000	480000000	310000000	320000000	35000000	25000000	6800000	290000000	120000000	150000000
P05748	[K].QGFVIYR.[V]		1	2	24	P54780 [57-63]; P05748 [57-63]	0	882.483	High	350000000	470000000	590000000	620000000	1300000000	680000000	1400000000	210000000	850000000	1100000000	1100000000	280000000	63000000	67000000	78000000	32000000	88000000	190000000			16000000	42000000	47000000	49000000
P05748	[R].QNTLSLWR.[Y]		1	2	30	P54780 [194-201]; P05748 [194-201]	0	1017.55	High	420000000	180000000	610000000		220000000	79000000	210000000	49000000	140000000	150000000	110000000	250000	19000000	14000000	14000000	4800000	4100000	7800000	9000000	7700000	6600000
P05748	[K].YLEELQR.[K]		1	1	11	P05748 [6-12]	0	950.494	High	340000000	320000000	470000000	2100000000		2200000000		1700000000	2100000000			590000000			15000000
P05748	[K].RQNTLSLWR.[Y]		1	2	131	P54780 [193-201]; P05748 [193-201]	1	1173.65	High	230000000	180000000	340000000	550000000	560000000	510000000	710000000	370000000	320000000	480000000	140000000	110000000	200000000	170000000	220000000	120000000	200000000	220000000	150000000	120000000	76000000	43000000	13000000	38000000
P05748	[K].YLEELQRK.[K]		1	1	8	P05748 [6-13]	1	1078.59	High					170000000	160000000	55000000	71000000	110000000	85000000	100000000	92000000
P05748	[K].GATYGKPTNQGVNELK.[Y]		1	2	107	P54780 [78-93]; P05748 [78-93]	0	1676.86	High	74000000	80000000	98000000	10000000000	7100000000	5500000000	4600000000	4000000000	3900000000	4100000000	4200000000	3500000000	260000000	220000000	290000000	1500000000	1200000000	820000000	28000000		10000000	540000000	380000000	310000000
P05748	[K].GATYGKPTNQGVNELKYQR.[S]		1	2	25	P54780 [78-96]; P05748 [78-96]	1	2124.08	High	61000000	63000000	100000000	95000000	16000000	13000000	41000000	35000000	2700000						7900000	35000000	30000000	8200000
P05748	[K].YFEVILVDPQHK.[A]		1	2	38	P54780 [129-140]; P05748 [129-140]	0	1487.79	High	440000000	280000000	510000000	180000000	660000000	68000000	500000000	460000000	67000000	140000000	320000000	450000000	56000000	47000000	45000000				6400000	4800000	18000000
P05748	[R].VRVWEYR.[Q]		1	2	33	P54780 [25-31]; P05748 [25-31]	1	1007.54	High				1200000000	910000000	430000000	690000000	260000000	580000000	650000000	210000000	220000000	16000000	12000000	17000000	47000000	40000000	42000000	6600000	4500000	2400000
P05748	[R].SLRATAEERVGR.[R]		1	2	1	P54780 [97-108]; P05748 [97-108]	2	1344.73	High						6600000
P05749	[R].LAFYQVTPEEDEEEDEE.[-]		1	1	1	P05749 [105-121]	0	2071.85	High		1900000
P05749	[K].TFTVDVSSPTENGVFDPASYAK.[Y]		1	1	10	P05749 [14-35]	0	2332.1	High		1600000		2800000	1900000	1600000	200000			5400000	1600000	1500000
P05749	[K].VEGAVGNLGNAVTVTEDGTVVTVVSTAK.[F]		1	1	41	P05749 [43-70]	0	2687.41	High	2000000	8600000	1800000	190000			1800000	1000000	1300000		440000	170000
P05749	[R].FVSTKTNEYR.[L]		1	1	2	P05749 [95-104]	1	1244.63	High																		3900000
P05749	[K].NQLRDWIR.[F]		1	2	14	P56628 [87-94]; P05749 [87-94]	1	1100.6	High	160000000	170000000	410000000				380000000		250000000	150000000	11000000
P05749	[K].KNQLRDWIR.[F]		1	2	25	P56628 [86-94]; P05749 [86-94]	2	1228.69	High			33000000	150000000		74000000	190000000	99000000	210000000	85000000	63000000	49000000	120000000	83000000	96000000	81000000	51000000		120000000	100000000	68000000		26000000	18000000
P05750	[K].FADGFLIHSGQPVNDFIDTATR.[H]		1	1	73	P05750 [152-173]	0	2421.18	High	380000000	190000000	3800000	380000000	350000000	180000000	17000000	570000000	180000000	410000000	8700000	320000000				1000000					180000
P05750	[R].RINELTLLVQK.[R]		1	1	10	P05750 [65-75]	1	1326.81	High					25000000		21000000		7700000			13000000	1500000	1600000	1900000				3100000	2800000	650000
P05750	[R].INELTLLVQK.[R]		1	1	19	P05750 [66-75]	0	1170.71	High		630000	19000000	27000000	58000000	3200000	17000000	28000000	30000000	42000000	18000000	33000000	1500000						2800000	2800000	1500000	600000
P05750	[K].LLNGLAIR.[R]		1	1	14	P05750 [109-116]	0	869.557	High	160000000	120000000					250000000						2600000	6300000	6300000	13000000		16000000	3100000	3000000	1600000	11000000	11000000	11000000
P05750	[R].INELTLLVQKR.[F]		1	1	27	P05750 [66-76]	1	1326.81	High	180000000	150000000	330000000				340000000	70000000					24000000	23000000	25000000		2400000	9700000	41000000	42000000	29000000	11000000	3700000	8700000
P05750	[K].ALPDAVTIIEPK.[E]		1	1	7	P05750 [201-212]	0	1266.73	High				21000000	23000000	2100000	3300000	2700000		25000000	12000000
P05750	[R].VQDRGLSAVAQAESMK.[F]	1×Oxidation [M15]	1	1	1	P05750 [91-106]	1	1705.85	High			2800000
P05750	[K].YAPGTIVLYAERVQDR.[G]		1	1	3	P05750 [79-94]	1	1850.98	High		1400000						420000	3800000
P05750	[K].LVADGVFYAELNEFFTR.[E]		1	1	18	P05750 [11-27]	0	1990.99	High		370000		2600000	8300000	440000	11000000			13000000	660000	2500000
P05750	[R].VQDRGLSAVAQAESMK.[F]		1	1	6	P05750 [91-106]	1	1689.86	High			6100000				2700000	930000			4800000	1100000
P05750	[R].VTPTKTEVIIR.[A]		1	1	57	P05750 [41-51]	1	1256.76	High	25000000	33000000	45000000	8100000000	6300000000	4800000000	4700000000	2000000000	4800000000	4700000000	3400000000	3000000000	150000000	150000000	170000000	960000000	790000000	550000000	150000000	140000000	60000000	440000000	290000000	300000000
P05750	[R].QGVLGIKVK.[I]		1	1	3	P05750 [179-187]	1	941.614	High				23000000						16000000		5600000
P05750	[K].LLNGLAIRR.[A]		1	1	1	P05750 [109-117]	1	1025.66	High															12000000
P05750	[R].VTPTKTEVIIRATR.[T]		1	1	7	P05750 [41-54]	2	1584.94	High				160000000	110000000	56000000	74000000		58000000	58000000	47000000
P05750	[R].GLSAVAQAESMKFK.[L]		1	1	7	P05750 [95-108]	1	1466.77	High					11000000	3400000	9700000		6800000	7400000	19000000	28000000
P05750	[K].YAPGTIVLYAER.[V]		1	1	37	P05750 [79-90]	0	1352.72	High	120000000	120000000	120000000	95000000	150000000	40000000	68000000	9600000	190000000	170000000	170000000	130000000	19000000	16000000	14000000			5000000	31000000	22000000	15000000		3400000	3700000
P05750	[R].GLSAVAQAESMKFK.[L]	1×Oxidation [M11]	1	1	13	P05750 [95-108]	1	1482.76	High	100000000	100000000	16000000					320000	4500000		2700000		1200000	840000			2000000
P05750	[R].FKYAPGTIVLYAER.[V]		1	1	22	P05750 [77-90]	1	1627.88	High			18000000	21000000	49000000		20000000		37000000	41000000	1100000		7500000	5100000	8400000			2400000	3800000	16000000	5100000	3000000	3600000	3700000
P05750	[K].ALPDAVTIIEPKEEEPILAPSVK.[D]	1×GlyGly [K12]	1	1	12	P05750 [201-223]	1	2573.41	High																		1100000	17000000	19000000	23000000	46000000	7400000	39000000
P05750	[R].GLSAVAQAESMK.[F]		1	1	44	P05750 [95-106]	0	1191.6	High	760000000	710000000	810000000	5000000	450000000	7100000	710000000	580000000	570000000	480000000	14000000	240000000									530000
P05750	[R].GLSAVAQAESMK.[F]	1×Oxidation [M11]	1	1	54	P05750 [95-106]	0	1207.6	High	12000000	2900000	2700000	130000000	100000000	80000000	110000000	80000000	96000000	38000000	63000000	52000000	900000
P05750	[K].ALPDAVTIIEPKEEEPILAPSVK.[D]		1	1	11	P05750 [201-223]	1	2459.36	High	6100000	890000	1300000				4500000					410000
P05750	[R].AAYGVVRYVMESGAK.[G]		1	1	1	P05750 [118-132]	1	1600.82	High			480000
P05750	[R].KLVADGVFYAELNEFFTR.[E]		1	1	2	P05750 [10-27]	1	2119.09	High											370000
P05750	[R].FKYAPGTIVLYAERVQDR.[G]		1	1	1	P05750 [77-94]	2	2126.14	High											1800000
P05750	[K].EEEPILAPSVK.[D]		1	1	12	P05750 [213-223]	0	1211.65	High		71000000	93000000				41000000	21000000		44000000	5900000	320000
P05750	[R].ELAEEGYSGVEVR.[V]		1	1	11	P05750 [28-40]	0	1437.69	High	180000000	210000000	180000000				110000000	110000000	130000000
P05750	[K].DYRPAEETEAQAEPVEA.[-]		1	1	3	P05750 [224-240]	0	1904.85	High			5000000				6400000			5600000
P05750	[K].FKLLNGLAIRR.[A]		1	1	1	P05750 [107-117]	2	1300.82	High																					16000000
P05750	[R].VTPTKTEVIIR.[A]	1×GlyGly [K5]	1	1	11	P05750 [41-51]	1	1370.8	High													7800000	7500000	11000000	31000000	25000000		7600000			7700000	11000000	11000000
P05750	[R].RINELTLLVQKR.[F]		1	1	37	P05750 [65-76]	2	1482.91	High	350000000	280000000	290000000	88000000	140000000	97000000	160000000	110000000		130000000	91000000	60000000	110000000	97000000	110000000	33000000	36000000	20000000	140000000	130000000	57000000	25000000	16000000	15000000
P05755	[R].NAARKAEASGEAAEEAEDEE.[-]		1	1	1	P05755 [176-195]	2	2076.9	High				9000000
P05755	[R].KAEASGEAAEEAEDEE.[-]		1	1	40	P05755 [180-195]	1	1664.68	High	19000000	13000000	23000000	2200000000	1800000000	1600000000	240000000	390000000	460000000	400000000	830000000	590000000
P05755	[K].LAGEFGLKNKR.[E]		1	1	2	P05755 [30-40]	2	1232.71	High									1300000							2500000
P05755; O13516	[K].HIDFAPTSPFGGARPGR.[V]		2	2	61	P05755 [155-171]; O13516 [155-171]	0	1782.9	High	160000000	140000000	160000000	110000000	180000000	140000000	200000000	190000000	180000000	180000000	23000000	160000000	34000000	32000000	36000000	34000000	20000000	15000000	63000000	55000000	5900000	30000000	14000000	15000000
P05755; O13516	[R].RLQTQVYK.[L]		2	2	3	P05755 [108-115]; O13516 [108-115]	1	1035.59	High																		3500000				3900000	6700000
P05755; O13516	[R].RLQTQVYKLGLAK.[S]		2	2	25	P05755 [108-120]; O13516 [108-120]	2	1517.92	High	110000000	190000000	190000000		13000000	36000000	21000000		54000000	7400000			3700000	3100000	3800000	48000000	7800000		7100000	1900000	4500000
P05755; O13516	[K].KLDYVLALK.[V]		2	2	18	P05755 [92-100]; O13516 [92-100]	1	1062.66	High	57000000	62000000	100000000		110000000		64000000	39000000	41000000	120000000	920000	46000000						3000000				2700000
P05755; O13516	[K].VEDFLER.[R]		2	2	9	P05755 [101-107]; O13516 [101-107]	0	907.452	High				96000000	300000000	170000000	220000000	110000000	150000000	300000000	300000000	100000000
P05755; O13516	[K].RLFEGNALIR.[R]		2	2	6	P05755 [69-78]; O13516 [69-78]	1	1188.68	High						210000000	280000000	280000000	120000000	280000000	1500000
P05755; O13516	[K].RLFEGNALIRR.[L]		2	2	18	P05755 [69-79]; O13516 [69-79]	2	1344.79	High				110000000	120000000	93000000	120000000	63000000	110000000	83000000	29000000	14000000	12000000	10000000	12000000	52000000			9400000	8600000	5900000
P05755; O13516	[R].LFEGNALIRR.[L]		2	2	6	P05755 [70-79]; O13516 [70-79]	1	1188.68	High	410000000																26000000		3500000		1300000	14000000		16000000
P05755; O13516	[R].LFEGNALIR.[R]		2	2	20	P05755 [70-78]; O13516 [70-78]	0	1032.58	High	120000000		52000000		250000000	110000000		30000000	130000000	160000000	490000000	170000000	2700000		3200000				3600000	3300000	2600000
P05755; O13516	[K].LAGEFGLK.[N]		2	2	18	P05755 [30-37]; O13516 [30-37]	0	834.472	High	82000000	65000000	110000000	1200000000	1500000000	1000000000	1500000000	950000000	1100000000	1600000000	49000000	800000000						11000000			2500000
P05755; O13516	[K].VEDFLERR.[L]		2	2	2	P05755 [101-108]; O13516 [101-108]	1	1063.55	High							72000000		76000000
P05755; O13516	[R].LQTQVYKLGLAK.[S]		2	2	21	P05755 [109-120]; O13516 [109-120]	1	1361.82	High	340000000	280000000	330000000		77000000	17000000	150000000	21000000	43000000	61000000	35000000	7000000					55000000	63000000			1800000	25000000		23000000
P05755; O13516	[K].LDYVLALK.[V]		2	2	4	P05755 [93-100]; O13516 [93-100]	0	934.561	High					23000000	19000000			2000000	17000000
P05755; O13516	[K].KKLDYVLALK.[V]		2	2	23	P05755 [91-100]; O13516 [91-100]	2	1190.75	High	76000000	73000000	120000000	51000000	110000000	79000000	83000000	50000000	77000000	110000000	47000000	34000000	4300	3200000	9600	15000000			2500000	2000000	1600000
P05755; O13516	[R].VLITQRHIAVGK.[Q]		2	2	2	P05755 [127-138]; O13516 [127-138]	1	1334.83	High				5100000				23000000
P05755; O13516	[R].ISFQLSK.[I]		2	2	28	P05755 [45-51]; O13516 [45-51]	0	822.472	High				510000000	720000000	410000000	910000000	440000000		880000000			68000000	71000000	76000000	73000000	37000000	170000000	110000000	110000000	59000000	43000000	44000000	54000000
P05755; O13516	[K].RPYESSRLDAELK.[L]		2	2	30	P05755 [17-29]; O13516 [17-29]	1	1563.81	High	70000000	87000000	110000000	1400000000	890000000	620000000	1000000000	850000000	900000000	620000000	560000000	440000000			1700000	27000000	22000000		8000000	7100000	3700000	30000000
P05755; O13516	[R].HIAVGKQIVNIPSFMVR.[L]		2	2	1	P05755 [133-149]; O13516 [133-149]	1	1909.08	High																				1100000
P05755; O13516	[K].QIVNIPSFMVR.[L]	1×Oxidation [M9]	2	2	8	P05755 [139-149]; O13516 [139-149]	0	1319.71	High		8600000				21000000			980000		32000000	5900000
P05755; O13516	[K].QIVNIPSFMVR.[L]		2	2	20	P05755 [139-149]; O13516 [139-149]	0	1303.72	High	31000000			70000000	180000000	190000000	25000000	9300000	30000000	40000000	1600000	76000000				3400000	590000	2900000		790000	82000		310000
P05756	[K].LSSESVIEQIVKYAR.[K]		1	1	8	P05756 [28-42]	1	1721.94	High	120000	950000			8700000		350000		350000	190000	390000	530000
P05756	[K].SNGLAPEIPEDLYYLIKK.[A]		1	1	15	P05756 [77-94]	1	2063.11	High	22000000		24000000	31000000	47000000	16000000	4900000	4800000		120000000	140000000	55000000
P05756	[K].LSSESVIEQIVK.[Y]		1	1	24	P05756 [28-39]	0	1331.74	High	150000000	100000000	290000000		260000000	170000000	19000000	50000000	8500000		7700000	480000000
P05756	[K].GLTPSQIGVLLR.[D]		1	1	49	P05756 [44-55]	0	1253.76	High	76000000	36000000	40000000	87000000	140000000	74000000	95000000	120000000	75000000	78000000	18000000	90000000	4300000	4000000	4200000	8900000	1600000	14000000	4800000	4900000	870000	11000000	6900000	13000000
P05756	[R].ILKSNGLAPEIPEDLYYLIK.[K]		1	1	1	P05756 [74-93]	1	2289.27	High							190000
P05756	[R].LILIESR.[I]		1	1	26	P05756 [115-121]	0	843.53	High				630000000	1300000000	980000000	1200000000	750000000	740000000	1500000000		330000000	85000000	85000000	97000000	15000000	14000000	40000000	170000000	150000000	88000000	16000000	17000000	24000000
P05756	[K].GISSSAIPYSRNAPAWFK.[L]		1	1	2	P05756 [10-27]	1	1952	High						1800000					4100000
P05756	[K].SNGLAPEIPEDLYYLIK.[K]		1	1	6	P05756 [77-93]	0	1935.01	High				2200000	23000000	13000000				6700000	5100000	5200000
P05756	[R].KGLTPSQIGVLLR.[D]		1	1	79	P05756 [43-55]	1	1381.85	High	94000000	24000000	170000000	290000000	600000000	96000000	79000000	110000000	3200000	370000000	69000000	170000000	95000000	80000000	84000000	77000000	67000000	71000000	97000000	85000000	70000000	65000000	37000000	51000000
P05756	[R].KGLTPSQIGVLLRDAHGVTQAR.[V]		1	1	2	P05756 [43-64]	2	2317.31	High																			8700000		280000
P05756	[K].FRLILIESR.[I]		1	1	41	P05756 [113-121]	1	1146.7	High		580000					3700000					760000	38000000	37000000	49000000			1700000	94000000	70000000	24000000	9100000	13000000	11000000
P05756	[R].NAPAWFKLSSESVIEQIVK.[Y]		1	1	8	P05756 [21-39]	1	2146.15	High			660000	3400000	3800000	11000000				2600000	7100000	790000
P05756	[K].YESATASALVN.[-]		1	1	1	P05756 [141-151]	0	1125.54	High										34000000
P05756	[K].GISSSAIPYSR.[N]		1	1	63	P05756 [10-20]	0	1137.59	High	490000000	480000000	610000000	520000000	540000000	530000000	530000000	360000000	410000000	500000000	35000000	190000000	5600000				48000000	130000000				22000000	28000000	32000000
P05756	[R].TVAVLPPNWK.[Y]		1	1	96	P05756 [131-140]	0	1124.65	High	26000000	25000000	29000000	13000000	34000000	9500000	18000000	11000000	30000000		46000000	14000000	33000000	25000000	31000000	12000000	7300000	29000000	22000000	22000000	29000000	15000000	14000000	18000000
P05756	[R].ILKSNGLAPEIPEDLYYLIKK.[A]		1	1	1	P05756 [74-94]	2	2417.37	High										11000000
P05756	[R].YYRTVAVLPPNWK.[Y]		1	1	1	P05756 [128-140]	1	1606.87	High											3200000
P05759	[R].TLSDYNIQKESTLHLVLR.[L]	1×GlyGly [K9]	1	3	70	P0CH09 [55-72]; P05759 [55-72]; P0CG63 [55-72]; [131-148]; [207-224]; [283-300]; [359-376]	1	2244.2	High													75000000	57000000	66000000	86000000	32000000	36000000	1200000000	1000000000	650000000	630000000	490000000	350000000
P05759	[K].LAVLSYYK.[V]		1	1	53	P05759 [100-107]	0	956.545	High	5000000	350000000	460000000	350000000	560000000		530000000	10000000	8500000	260000000	450000000	730000000	69000000	52000000	53000000	36000000	16000000	61000000	120000000	86000000	74000000	38000000	32000000	34000000
P05759	[K].ESTLHLVLR.[L]		1	3	5	P0CH09 [64-72]; P05759 [64-72]; P0CG63 [64-72]; [140-148]; [216-224]; [292-300]; [368-376]	0	1067.62	High						3300000	43000000			63000000		41000000
P05759	[K].SKIQDKEGIPPDQQR.[L]	1×GlyGly [K]	1	3	146	P0CH09 [28-42]; P05759 [28-42]; P0CG63 [28-42]; [104-118]; [180-194]; [256-270]; [332-346]	2	1852.95	High													2100000	3100000	4000000	28000000	23000000	18000000	2000000	2400000	1000000	24000000	12000000
P05759	[-G].MQIFVK.[T]		1	3	10	P0CH09 [1-6]; P05759 [1-6]; P0CG63 [1-6]; [77-82]; [153-158]; [229-234]; [305-310]	0	765.433	High					110000000	82000000			130000000	270000000	110000000	93000000							15000000	14000000	4700000		3400000
P05759	[K].LAVLSYYKVDAEGKVTK.[L]		1	1	4	P05759 [100-116]	2	1884.05	High	91000
P05759	[R].LIFAGKQLEDGRTLSDYNIQK.[E]	1×GlyGly [K6; K]	1	3	15	P0CH09 [43-63]; P05759 [43-63]; P0CG63 [43-63]; [119-139]; [195-215]; [271-291]; [347-367]	2	2523.32	High																61000000	67000000	44000000	130000000	100000000	140000000	100000000	92000000	67000000
P05759	[R].TLSDYNIQK.[E]		1	3	9	P0CH09 [55-63]; P05759 [55-63]; P0CG63 [55-63]; [131-139]; [207-215]; [283-291]; [359-367]	0	1081.55	High				91000000	93000000	79000000	73000000		83000000	130000000	73000000	67000000				9300000
P05759	[R].LIFAGKQLEDGR.[T]	1×GlyGly [K6]	1	3	66	P0CH09 [43-54]; P05759 [43-54]; P0CG63 [43-54]; [119-130]; [195-206]; [271-282]; [347-358]	1	1460.79	High											1800000		510000000	480000000	540000000	2500000000	2300000000	3300000000	1900000000	1800000000	930000000	3600000000	3600000000	3900000000
P05759	[K].LAVLSYYKVDAEGK.[V]		1	1	6	P05759 [100-113]	1	1555.84	High					7700000			5900000	1700000	4600000	13000000	2200000
P05759	[K].IQDKEGIPPDQQR.[L]		1	3	10	P0CH09 [30-42]; P05759 [30-42]; P0CG63 [30-42]; [106-118]; [182-194]; [258-270]; [334-346]	1	1523.78	High					1300000				8800000		2700000	180000
P05759	[R].ECSNPTCGAGVFLANHK.[D]	2×Carbamidomethyl [C2; C7]	1	1	8	P05759 [120-136]	0	1861.83	High	64000000	49000000	41000000		5500000		16000000	17000000	13000000		6100000
P05759	[K].QLEDGRTLSDYNIQK.[E]		1	3	2	P0CH09 [49-63]; P05759 [49-63]; P0CG63 [49-63]; [125-139]; [201-215]; [277-291]; [353-367]	1	1779.89	High							5100000		4400000
P06103	[K].SWLMDDKVR.[D]		1	1	1	P06103 [191-199]	1	1149.57	High											840000
P06103	[R].LTERDIPVEK.[V]		1	1	2	P06103 [473-482]	1	1199.66	High				63000000	53000000
P06103	[R].FVVVGALVGPNMR.[R]		1	1	2	P06103 [560-572]	0	1358.76	High					1600000							1100000
P06103	[R].YVTAWSSSLK.[H]		1	1	2	P06103 [621-630]	0	1141.59	High				3100000	5200000
P06103	[R].DFSFAPEGVK.[L]		1	1	3	P06103 [380-389]	0	1096.53	High				2200000	4800000	1300000
P06103	[K].DSVFEFGWEPHGNR.[F]		1	1	2	P06103 [487-500]	0	1676.75	High					2600000					790000
P06103	[K].HRLFLYTMK.[D]		1	1	5	P06103 [153-161]	1	1208.66	High					1600000					2100000									1100000	790000	360000
P06103	[K].TFANTVSWSPAGR.[F]		1	1	2	P06103 [547-559]	0	1393.69	High																890000	820000
P06103	[R].MVGDSLIVHDATK.[N]		1	1	3	P06103 [351-363]	0	1385.71	High				1900000	2500000	2200000
P06103	[K].VRDQFVLQDDVK.[T]		1	1	5	P06103 [198-209]	1	1461.77	High				7000000		7500000				6800000	2200000	5800000
P06103	[K].NFMPLEAK.[A]		1	1	1	P06103 [364-371]	0	949.481	High					13000000
P06103	[K].IFNIAGNLVK.[E]		1	1	3	P06103 [639-648]	0	1088.65	High						1800000					3900000	1800000
P06105	[K].YNVFINFPR.[D]		1	1	1	P06105 [742-750]	0	1169.61	High											690000
P06105	[K].NHDVSVESTLSK.[N]		1	1	11	P06105 [138-149]	0	1315.65	High				13000000	16000000	12000000			1300000	6900000	8600000	7700000
P06105	[K].DTSNDSAKKEEALDTAVK.[L]		1	1	1	P06105 [1122-1139]	2	1921.93	High				8400000
P06105	[K].LHTPEENQLTVRGDEK.[A]		1	1	5	P06105 [600-615]	1	1865.94	High				7100000	3800000	3300000					1200000	1600000
P06105	[K].ILAIVKEETK.[N]		1	1	6	P06105 [249-258]	1	1143.7	High				12000000	8200000	3600000				9100000	3100000	2100000
P06105	[K].FHGSLIGPHGTYR.[N]		1	1	6	P06105 [723-735]	0	1441.73	High				18000000	12000000	8000000				10000000	6300000	6200000
P06105	[K].LIMEDISEQEGHLQIK.[L]		1	1	1	P06105 [584-599]	0	1882.96	High											330000
P06105	[R].DNEIVTIR.[G]		1	1	1	P06105 [751-758]	0	959.516	High						3000000
P06105	[K].SIVGSGGHILR.[E]		1	1	1	P06105 [875-885]	0	1095.63	High				11000000
P06105	[K].MVINVPAEHVPR.[I]		1	1	4	P06105 [785-796]	0	1361.74	High					3900000					5200000	2300000	3400000
P06105	[K].KPTPLPSLK.[D]		1	1	1	P06105 [48-56]	0	980.614	High											2900000
P06105	[K].SYVVESLDISK.[A]		1	1	1	P06105 [388-398]	0	1239.65	High												910000
P06115	[K].KEEKQEK.[V]	1×GlyGly [K4]	1	1	1	P06115 [7-13]	2	1032.53	High						32000000
P06168	[K].NLFTVEDAIK.[R]		1	1	5	P06168 [127-136]	0	1149.62	High					14000000	2200000				18000000	8300000	2500000
P06168	[K].DLTHVEPPKDLDVILVAPK.[G]		1	1	4	P06168 [179-197]	1	2099.17	High					1900000						1900000	980000
P06168	[K].RGSYVMNLLSDAAQSETWPAIKPLLTK.[G]		1	1	2	P06168 [137-163]	1	2989.58	High										170000	160000
P06168	[K].TLYFSHGFSPVFK.[D]		1	1	6	P06168 [166-178]	0	1529.78	High											3000000							1500000	4300000		1800000		900000	2700000
P06168	[K].NALKPVFQDLYESTK.[N]		1	1	1	P06168 [333-347]	0	1752.92	High											680000
P06168	[K].AAIEDGWVPGK.[N]		1	1	2	P06168 [116-126]	0	1142.58	High					14000000							4700000
P06168	[K].RSLEFNSQPDYREK.[L]		1	1	6	P06168 [354-367]	2	1768.86	High				48000000	34000000	35000000				18000000	22000000	18000000
P06168	[R].RGALDWYPIFK.[N]		1	1	1	P06168 [322-332]	1	1365.73	High					2200000
P06168	[K].QINFGGTVETVYER.[A]		1	1	1	P06168 [50-63]	0	1612.8	High											460000
P06168	[R].EVNSDLYGER.[G]		1	1	3	P06168 [251-260]	0	1181.54	High				18000000	24000000	18000000
P06168	[K].RSLEFNSQPDYR.[E]		1	1	9	P06168 [354-365]	1	1511.72	High	2100000			54000000		57000000	4400000	2600000	3900000	34000000	14000000	8500000
P06168	[R].NMEIWK.[V]		1	1	1	P06168 [377-382]	0	820.402	High											35000000
P06169	[R].TTYVTQRPVYLGLPANLVDLNVPAK.[L]		1	1	7	P06169 [155-179]	0	2742.52	High		240000		2400000	900000	2100000				490000		2200000
P06169	[K].LLQTPIDMSLKPNDAESEK.[E]		1	1	1	P06169 [180-198]	0	2129.08	High												3500000
P06169	[K].NIVEFHSDHMK.[I]		1	1	12	P06169 [305-315]	0	1356.64	High				120000000	130000000	110000000	8800000	12000000	18000000	87000000	89000000	60000000				5300000
P06169	[K].LIDLTQFPAFVTPMGK.[G]		1	1	4	P06169 [234-249]	0	1777.96	High					2900000	18000				3400000		210000
P06169	[K].NIVEFHSDHMK.[I]	1×Oxidation [M10]	1	1	27	P06169 [305-315]	0	1372.63	High				69000000	11000000	6700000				910000	1400000	1800000
P06169	[K].KLIDLTQFPAFVTPMGK.[G]	1×Oxidation [M15]	1	1	3	P06169 [233-249]	1	1922.05	High					13000000						740000
P06169	[K].LLTTIADAAK.[G]		1	1	1	P06169 [333-342]	0	1016.6	High										63000000
P06169	[K].IRNATFPGVQMK.[F]	1×Oxidation [M11]	1	2	2	P06169 [316-327]; P16467 [316-327]	1	1377.73	High																5600000	9200000
P06169	[K].KLIDLTQFPAFVTPMGK.[G]		1	1	4	P06169 [233-249]	1	1906.05	High				1200000	1700000	2200000	330000
P06169	[R].MIEIMLPVFDAPQNLVEQAK.[L]		1	1	3	P06169 [535-554]	0	2286.19	High					2900000					490000		75000
P06169	[R].NATFPGVQMK.[F]		1	2	1	P06169 [318-327]; P16467 [318-327]	0	1092.55	High										21000000
P06169	[R].YGGVYVGTLSKPEVK.[E]		1	1	12	P06169 [259-273]	0	1596.86	High				29000000	50000000	51000000				40000000	56000000	6600000				1900000	5100000	11000000				3700000	4800000	4800000
P06169	[R].WGLKPYLFVLNNDGYTIEK.[L]		1	2	2	P06169 [460-478]; P26263 [460-478]	0	2270.19	High						770000			540000
P06169	[K].AQYNEIQGWDHLSLLPTFGAK.[D]		1	1	7	P06169 [485-505]	0	2388.2	High	990000		1800000		35000000			190000	650000		43000000	16000000
P06169	[K].GYKPVAVPAR.[T]		1	1	7	P06169 [343-352]	0	1057.62	High						53000000										60000000	35000000	36000000						14000000
P06169	[K].IYEVEGMR.[W]		1	1	6	P06169 [37-44]	0	996.482	High				69000000	83000000	93000000				69000000	43000000	25000000
P06169	[K].IRNATFPGVQMK.[F]		1	2	3	P06169 [316-327]; P16467 [316-327]	1	1361.74	High										35000000		11000000						7500000
P06197	[R].KYNQVSSLGAVLDMVTDR.[S]		1	1	4	P06197 [65-82]	1	1996.02	High					1300000					830000	320000	560000
P06197	[R].AALILADNDAK.[N]		1	1	2	P06197 [201-211]	0	1114.61	High						3700000					3000000
P06197	[K].RAALILADNDAK.[N]		1	1	3	P06197 [200-211]	1	1270.71	High					3300000	7400000
P06208	[K].GGAAWVILR.[S]		1	1	7	P06208 [420-428]	0	942.552	High																16000000	8000000	14000000				37000000	32000000	25000000
P06634	[K].YLVLDEADRMLDMGFEPQIR.[H]		1	2	1	P06634 [302-321]; P24784 [314-333]	1	2411.17	High						2000000
P06634	[K].TGPSPQPESQGSFYQRK.[A]		1	1	5	P06634 [207-223]	1	1893.91	High				24000000		15000000					9500000	6700000
P06634	[R].QTLMFSATFPADIQHLAR.[D]		1	1	5	P06634 [336-353]	0	2047.04	High				2300000	3800000					4600000	1300000	970000
P06634	[R].ELATQIFDEAK.[K]		1	1	1	P06634 [236-246]	0	1264.64	High											3800000
P06634	[R].GLDIPNVTHVINYDLPSDVDDYVHR.[I]		1	1	2	P06634 [462-486]	0	2866.4	High						390000						68000
P06634	[K].TGGFLFPVLSESFK.[T]		1	1	5	P06634 [193-206]	0	1528.8	High				300000	1200000					750000	170000
P06634	[R].KAYPTAVIMAPTR.[E]		1	1	1	P06634 [223-235]	1	1418.78	High						1600000
P06634	[R].MADQLTDFLIMQNFR.[A]		1	1	5	P06634 [411-425]	0	1842.89	High				630000		260000				880000	630000	860000
P06634; P24783	[R].MLDMGFEPQIR.[HK]		2	3	2	P06634 [311-321]; P24784 [323-333]; P24783 [272-282]	0	1336.64	High					1900000						1400000
P06775	[R].RNEDTEQEDINNTNLSK.[D]		1	1	1	P06775 [72-88]	1	2019.92	High				1400000
P06786	[K].ELDNDILGVMR.[R]		1	1	1	P06786 [210-220]	0	1274.64	High											350000
P06786	[R].NAIIQELENLGFPR.[F]		1	1	1	P06786 [1046-1059]	0	1613.86	High											410000
P06787	[K].SNDSEQELLEAFK.[V]		1	1	1	P06787 [79-91]	0	1509.71	High												300000
P06839	[K].KSFLPMIITK.[G]	1×GlyGly [K10]	1	1	2	P06839 [490-499]	1	1291.74	High						24000000											12000000
P07143	[R].TLVGVSHTNEEVR.[N]		1	1	3	P07143 [114-126]	0	1440.74	High				33000000	1300000
P07149	[R].FEIFFKK.[D]		1	1	1	P07149 [1025-1031]	1	958.54	High					14000000
P07149	[K].RLVELMFIR.[S]		1	1	2	P07149 [925-933]	1	1176.69	High						1600000					720000
P07149	[K].LWIDEPFNLDFDPR.[D]		1	1	1	P07149 [1269-1282]	0	1776.86	High											26000
P07149	[K].EWFQLDDEDFDLLNK.[T]		1	1	3	P07149 [1448-1462]	0	1926.88	High					2700000					3800000		1200000
P07149	[K].AIFPNTVDGDLLK.[L]		1	1	3	P07149 [1337-1349]	0	1402.76	High				5700000							3300000	9100000
P07149	[R].DLATMTYEEVAKR.[L]		1	1	5	P07149 [913-925]	1	1526.75	High					9300000	6700000				4900000	12000000	3000000
P07149	[R].ENYSAMIFETIVDGK.[L]		1	1	2	P07149 [1731-1745]	0	1716.81	High						300000				820000
P07149	[K].EYFQDVYDLTGSEPIK.[E]		1	1	1	P07149 [2024-2039]	0	1903.9	High											680000
P07149	[K].IDIIELQK.[S]		1	1	4	P07149 [1922-1929]	0	971.577	High				15000000	24000000					15000000		20000000
P07149	[K].NLVVSGPPQSLYGLNLTLRK.[A]		1	1	3	P07149 [376-395]	1	2169.24	High				2300000	6700000	1700000
P07149	[K].VNLENPIPIAVLDSYTPSTNEPYAR.[V]		1	1	3	P07149 [1531-1555]	0	2773.4	High				370000	960000							390000
P07149	[R].FLPVASPFHSHLLVPASDLINK.[D]		1	1	1	P07149 [420-441]	0	2402.32	High						3000000
P07149	[K].YIPNLTAKPFQVTK.[E]		1	1	3	P07149 [2010-2023]	0	1619.92	High										6000000	1600000	1300000
P07149	[R].SNYGMIAINPGR.[V]		1	1	2	P07149 [1850-1861]	0	1292.64	High											13000000	2700000
P07149	[K].EYFQDVYDLTGSEPIKEIIDNWEK.[Y]		1	1	2	P07149 [2024-2047]	1	2931.39	High				140000	370000
P07149	[R].DLATMTYEEVAK.[R]		1	1	1	P07149 [913-924]	0	1370.65	High					960000
P07149	[K].TVVTLSEPVQGELKPTVILK.[L]		1	1	2	P07149 [1193-1212]	0	2151.26	High					2400000							330000
P07149	[K].NKLVPTLEAK.[R]		1	1	4	P07149 [878-887]	1	1112.67	High				45000000	36000000					15000000	14000000
P07149	[K].GLLSATQFTQPALTLMEK.[A]		1	1	1	P07149 [1769-1786]	0	1949.04	High						6000000
P07149	[K].EINEHSTSYTFRSEK.[G]		1	1	1	P07149 [1754-1768]	1	1827.85	High				7100000
P07149	[K].AHPNFPIALQWTGGR.[G]		1	1	2	P07149 [722-736]	0	1664.87	High					8400000	6800000
P07149	[K].MFVSNPIR.[K]		1	1	4	P07149 [1164-1171]	0	963.508	High					11000000	7100000				7600000		5000000
P07149	[K].MFVSNPIRK.[V]		1	1	5	P07149 [1164-1172]	1	1091.6	High				26000000	21000000					12000000							3700000	4400000
P07149	[K].MFVSNPIRK.[V]	1×Oxidation [M1]	1	1	6	P07149 [1164-1172]	1	1107.6	High				9900000	9300000					1800000						4000000		1700000
P07149	[K].TVEPVYQMHIK.[T]		1	1	10	P07149 [1426-1436]	0	1344.7	High				90000000	110000000	80000000				79000000	34000000	42000000
P07149	[K].IVDVVGTLSR.[N]		1	1	2	P07149 [1389-1398]	0	1058.62	High						4900000						11000000
P07149	[K].TVEPVYQMHIK.[T]	1×Oxidation [M8]	1	1	2	P07149 [1426-1436]	0	1360.69	High				46000000						23000000
P07149	[K].LLHQYYGDDESK.[I]		1	1	2	P07149 [1085-1096]	0	1467.68	High				3100000	1500000
P07149	[K].ATHILDFGPGGASGLGVLTHR.[N]		1	1	3	P07149 [498-518]	0	2076.1	High					1800000					1500000		30000000
P07149	[K].FDYPPMPFDGFLFGSR.[V]		1	1	1	P07149 [789-804]	0	1892.87	High											540000
P07149	[R].ALIENWAADSVSSR.[V]		1	1	2	P07149 [1591-1604]	0	1518.75	High						6700000					3600000
P07149	[K].ENIIQMEMIENR.[T]		1	1	2	P07149 [1216-1227]	0	1519.72	High				3400000							2500000
P07149	[K].LLGFTPGELR.[S]		1	1	1	P07149 [255-264]	0	1102.63	High						18000000
P07149	[K].YLGLKPGSIDAISQVINIAK.[A]		1	1	6	P07149 [702-721]	0	2100.21	High				1500000	32000000	11000000			790000			250000
P07149	[K].KPTGGIVTVR.[S]		1	1	2	P07149 [838-847]	0	1027.63	High																		3400000				2600000
P07149	[R].GMTMQVAVPR.[D]		1	1	1	P07149 [1835-1844]	0	1089.55	High										4300000
P07149	[K].TSIQHVGMINGR.[K]		1	1	6	P07149 [1624-1635]	0	1312.68	High																24000000	17000000	17000000				10000000	7700000	5100000
P07149	[K].DIQIPVYDTFDGSDLR.[V]		1	1	3	P07149 [454-469]	0	1853.89	High				1700000		1400000					830000
P07149	[K].WETTTQFK.[A]		1	1	4	P07149 [490-497]	0	1040.5	High				24000000	24000000	23000000				12000000
P07149	[K].ATSSTDEESWFK.[A]		1	1	1	P07149 [1129-1140]	0	1387.6	High											11000000
P07149	[K].LQKIDIIELQK.[S]		1	1	4	P07149 [1919-1929]	1	1340.81	High				8300000						9000000	8000000	18000000
P07149	[K].FSAETLSELIR.[T]		1	1	1	P07149 [190-200]	0	1265.67	High
P07149	[K].TSIQHVGMINGR.[K]	1×Oxidation [M8]	1	1	18	P07149 [1624-1635]	0	1328.67	High				72000000	15000000	2100000				6000000						18000000	9300000	5300000
P07149	[K].NKLVPTLEAKR.[D]	1×GlyGly [K2; K]	1	1	1	P07149 [878-888]	2	1382.81	High																4600000
P07149	[K].ALAGSEINWR.[H]		1	1	3	P07149 [1141-1150]	0	1116.58	High										19000000	15000000	24000000
P07149	[K].TSIQHVGMINGRK.[L]		1	1	2	P07149 [1624-1636]	1	1440.77	High																2000000	1100000
P07149	[R].ALDTVTNVLNFIK.[L]		1	1	1	P07149 [1906-1918]	0	1447.82	High										7700000
P07149	[K].SLSLEEVEGHLFEIIDEASKK.[S]		1	1	1	P07149 [1930-1950]	1	2373.22	High					1900000
P07149	[K].EINEHSTSYTFR.[S]		1	1	6	P07149 [1754-1765]	0	1483.68	High				150000000	130000000	110000000				70000000	69000000	54000000
P07149	[R].IRENYSAMIFETIVDGK.[L]		1	1	2	P07149 [1729-1745]	1	1986	High						2500000					2700000
P07149	[R].STNSWFDVTWR.[T]		1	1	4	P07149 [934-944]	0	1398.64	High				560000							310000
P07149	[R].LPVKWETTTQFK.[A]		1	1	2	P07149 [486-497]	1	1477.8	High					9400000							4700000
P07149	[K].VFNAYPAAR.[E]		1	1	8	P07149 [983-991]	0	1008.53	High				180000000	170000000					80000000	31000000					14000000	6900000	31000000						2800000
P07149	[R].SKEWFQLDDEDFDLLNK.[T]		1	1	2	P07149 [1446-1462]	1	2142	High											8400000	5300000
P07149	[K].SAVKPRPLKLER.[G]		1	1	3	P07149 [1951-1962]	1	1393.86	High																	3400000					5500000	2300000
P07149	[R].VSGDLNPIHVSR.[H]		1	1	9	P07149 [1556-1567]	0	1293.69	High				310000000	320000000	300000000				210000000	120000000	88000000						8200000
P07149	[K].EFDETIFNLPK.[N]		1	1	3	P07149 [867-877]	0	1352.67	High										34000000	27000000	21000000
P07170	[K].VDDELLVAR.[I]		1	1	1	P07170 [122-130]	0	1029.56	High												2500000
P07170	[R].MVLIGPPGAGK.[G]		1	1	2	P07170 [9-19]	0	1039.6	High					6300000					4900000
P07170	[R].FHAAHLATGDMLR.[S]		1	1	1	P07170 [30-42]	0	1439.72	High											6900000
P07213	[K].LQAITFAEAAK.[V]		1	1	1	P07213 [579-589]	0	1162.65	High											3500000
P07213	[R].NPTVENFIEATNLLEK.[A]		1	1	6	P07213 [518-533]	0	1831.94	High				630000	1100000	1000000				1100000	2000000	1700000
P07213	[K].ALELKPDYSK.[V]		1	1	10	P07213 [158-167]	0	1163.63	High				50000000	46000000	28000000				29000000	18000000	15000000
P07213	[K].LDSNNSSVYYHR.[G]		1	1	2	P07213 [392-403]	0	1454.67	High						18000000						6500000
P07213	[K].LQQEDIDEAITLFEESADLAR.[T]		1	1	1	P07213 [553-573]	0	2406.17	High										210000
P07213	[R].LFEEQLDK.[N]		1	1	1	P07213 [311-318]	0	1021.52	High												3500000
P07244	[R].TAVDTVYEAVK.[C]		1	1	1	P07244 [412-422]	0	1195.62	High											6900000
P07244	[R].RPGADSDIGGFGGLFDLAQAGFR.[Q]		1	1	4	P07244 [478-500]	0	2324.14	High					1700000	590000				500000	800000
P07244	[R].LLLGLAHITGGGLVENIPR.[A]		1	1	4	P07244 [691-709]	0	1943.14	High					4600000						7100000
P07244	[K].HNIPTASYDVFTNPEEAISFLQAHTDK.[A]		1	1	1	P07244 [120-146]	0	3045.46	High						3000000
P07245	[K].YVHLITPVPGGVGPMTVAMLMQNTLIAAK.[R]		1	1	5	P07245 [269-297]	0	3022.63	High				130000		200000					150000	280000
P07245	[K].SLNSTVTITHSK.[T]		1	1	10	P07245 [184-195]	0	1287.69	High						22000000										23000000	13000000	15000000				12000000	8000000	7000000
P07245	[R].VVVAADVNR.[S]		1	1	1	P07245 [594-602]	0	942.537	High						7200000
P07245	[K].STTTMGLVQALTAHLGKPAIANVR.[Q]		1	1	1	P07245 [391-414]	0	2450.35	High
P07245	[R].LNIDPDTITIK.[R]		1	1	2	P07245 [526-536]	0	1242.69	High						2300000						7000000
P07245	[R].SDIVGSPVAELLK.[S]		1	1	5	P07245 [171-183]	0	1327.75	High						1600000			280000	5200000	150000	2200000
P07245	[K].GIIELLHK.[A]		1	1	2	P07245 [148-155]	0	922.572	High												2900000
P07245	[K].FETDTEGEIAAIRK.[A]		1	1	1	P07245 [771-784]	1	1579.8	High											2100000
P07245	[K].TQYSLSHDATLK.[G]		1	1	12	P07245 [879-890]	0	1363.69	High				93000000	75000000	56000000				33000000	29000000	22000000
P07245	[R].QITIGQAPTEK.[N]		1	1	1	P07245 [548-558]	0	1185.65	High											3900000
P07251	[K].RSTVAQLVQTLEQHDAMK.[Y]		1	1	1	P07251 [247-264]	1	2055.07	High						1000000
P07251	[R].STVAQLVQTLEQHDAMK.[Y]		1	1	1	P07251 [248-264]	0	1898.96	High						1600000
P07251	[R].IKGVSDEANLNETGR.[V]		1	1	5	P07251 [53-67]	1	1602.81	High				2000000	30000000	22000000					4900000	3800000
P07251	[K].AVDALVPIGR.[G]		1	1	6	P07251 [189-198]	0	1010.6	High			700000	6500000	11000000	5300000				4400000		6300000
P07251	[K].GVSDEANLNETGR.[V]		1	1	6	P07251 [55-67]	0	1361.63	High				36000000	25000000	19000000					9100000	6900000
P07251	[R].VLAVGDGIAR.[V]		1	1	6	P07251 [68-77]	0	970.568	High				43000000			4900000	2900000	3700000	25000000	6800000
P07251	[K].SNHNELLTEIR.[E]		1	1	2	P07251 [511-521]	0	1325.68	High				58000000	56000000
P07251	[K].GIRPAINVGLSVSR.[V]		1	1	1	P07251 [397-410]	0	1438.85	High											1600000
P07251	[R].TGNIVDVPVGPGLLGR.[V]		1	1	3	P07251 [128-143]	0	1563.89	High					1100000	2000000					1300000
P07251	[R].EAYPGDVFYLHSR.[L]		1	1	5	P07251 [329-341]	0	1553.74	High				6100000	9800000					6000000	6700000	2900000
P07251	[R].RSVHEPVQTGLK.[A]		1	1	15	P07251 [177-188]	1	1350.75	High																2200000	3300000	3600000				4300000	2200000	1300000
P07251	[K].TAVALDTILNQK.[R]		1	1	4	P07251 [213-224]	0	1286.73	High				2800000	3600000						12000000	4400000
P07251	[R].VVDALGNPIDGK.[G]		1	1	2	P07251 [144-155]	0	1197.65	High					2700000						280000
P07251	[K].HALIVYDDLSK.[Q]		1	1	5	P07251 [300-310]	0	1273.68	High				4000000		6400000				3200000	5100000	650000
P07251	[K].RTGNIVDVPVGPGLLGR.[V]		1	1	1	P07251 [127-143]	1	1719.99	High											2200000
P07253	[K].LYKPAGNPQYYQR.[L]		1	1	1	P07253 [126-138]	0	1597.81	High				3300000
P07256	[K].NLSLQTGTKPVLK.[K]		1	1	4	P07256 [227-239]	0	1398.83	High					11000000	9200000				7900000	3800000
P07256	[R].NVTMIDDLIHFTLK.[Q]		1	1	2	P07256 [336-349]	0	1659.88	High											480000	480000
P07257	[K].ATFLKDDLPYYVNALADVLYK.[T]		1	1	1	P07257 [91-111]	1	2432.27	High				620000
P07257	[K].SAEDQLYAITFRK.[G]		1	1	1	P07257 [141-153]	1	1541.8	High											890000
P07257	[K].FFLGEENRVR.[F]		1	1	1	P07257 [223-232]	1	1266.66	High										7400000
P07259	[R].ELVAPGAIQNLIR.[S]		1	1	1	P07259 [1891-1903]	0	1393.82	High												4600000
P07259	[K].QELLSSVQK.[L]		1	1	2	P07259 [1374-1382]	0	1031.57	High				13000000	16000000
P07259	[K].LHDLVQFAEK.[I]		1	1	5	P07259 [886-895]	0	1199.64	High					5600000					17000000	15000000
P07259	[K].VPQFSFPR.[L]		1	1	1	P07259 [1311-1318]	0	977.52	High				13000000
P07259	[K].VVGVNLIELATK.[A]		1	1	1	P07259 [1276-1287]	0	1255.76	High						7600000
P07259	[K].ENMAIMHPLPR.[V]	1×Oxidation [M6]	1	1	9	P07259 [2165-2175]	0	1324.65	High				10000000	12000000	6500000				3900000	2600000	2200000
P07259	[R].SAFDVPEWVDPNVQNLVSK.[V]		1	1	4	P07259 [180-198]	0	2144.07	High				390000		750000					310000	720000
P07259	[K].SLLATGFK.[L]		1	1	3	P07259 [1350-1357]	0	836.488	High					6200000					4900000	4400000
P07259	[K].NDLESYLNQAVEVSR.[D]		1	1	5	P07259 [1152-1166]	0	1736.84	High					1800000	2800000				1400000	1500000	970000
P07259	[K].KNILLSIGSYK.[E]		1	1	3	P07259 [1361-1371]	1	1235.74	High					3800000																	620000
P07259	[R].VSTELSSSMK.[S]	1×Oxidation [M9]	1	1	4	P07259 [795-804]	0	1084.52	High
P07259	[R].VSTELSSSMK.[S]		1	1	4	P07259 [795-804]	0	1068.52	High						26000000				5500000	7700000	12000000
P07259	[K].AIMGLPLTPYPVEKLPDDYVAVK.[V]		1	1	6	P07259 [1288-1310]	1	2529.37	High				1800000	3500000	1700000				2600000	4900000	320000
P07259	[R].FNSPEEYAR.[L]		1	1	4	P07259 [2140-2148]	0	1112.5	High				66000000		57000000				34000000	14000000
P07259	[K].VYFVPVTAEFVR.[K]		1	1	4	P07259 [495-506]	0	1426.77	High				2000000	4100000					3300000		5800000
P07259	[R].NITLDVSER.[D]		1	1	1	P07259 [1488-1496]	0	1046.55	High
P07259	[R].VQEERFNSPEEYAR.[L]		1	1	6	P07259 [2135-2148]	1	1753.81	High				9200000	8700000	11000000				4300000	2200000
P07259	[K].AGLLGVESIELTPHIISK.[T]		1	1	1	P07259 [2109-2126]	0	1877.07	High												200000
P07259	[K].ALKEEGIYTILINPNIATIQTSK.[G]		1	1	5	P07259 [467-489]	1	2530.41	High				2500000	2400000	4600000				2200000		450000
P07259	[K].EIEMDAVAR.[N]		1	1	6	P07259 [1181-1189]	0	1033.5	High				9000000	10000000	11000000				8600000	5700000	1900000
P07259	[R].FLDSNEVAIR.[R]		1	1	1	P07259 [926-935]	0	1163.61	High											1100000
P07259	[K].GHVITTIFFEPSTR.[T]		1	1	2	P07259 [1949-1962]	0	1604.84	High											2500000	1200000
P07259	[K].AIMGLPLTPYPVEK.[L]		1	1	2	P07259 [1288-1301]	0	1528.84	High
P07259	[R].LPEGLREELR.[K]		1	1	1	P07259 [2098-2107]	1	1211.67	High						12000000
P07259	[K].SVGEVMSIGR.[T]		1	1	2	P07259 [805-814]	0	1034.53	High					12000000					12000000
P07259	[K].GLADKVYFVPVTAEFVR.[K]		1	1	2	P07259 [490-506]	1	1911.04	High																1700000		1500000
P07259	[R].KAGLLGVESIELTPHIISK.[T]		1	1	2	P07259 [2108-2126]	1	2005.17	High						1300000					490000
P07259	[R].LPEGLREELRK.[A]		1	1	2	P07259 [2098-2108]	2	1339.77	High										43000000		30000000
P07259	[K].EKQELLSSVQK.[L]		1	1	4	P07259 [1372-1382]	1	1288.71	High						23000000					9800000
P07259	[K].LGLNIPLNEVK.[N]		1	1	1	P07259 [752-762]	0	1209.72	High												98000
P07259	[R].VNEIKEEVDYDHR.[A]		1	1	5	P07259 [2176-2188]	1	1645.78	High				78000000	56000000					25000000	26000000	26000000
P07259	[K].EIGFPVIVR.[A]		1	1	5	P07259 [590-598]	0	1029.61	High					13000000	17000000				14000000	1300000	18000000
P07259	[K].LLIEAISR.[N]		1	1	2	P07259 [1480-1487]	0	914.567	High											670000	2100000
P07259	[R].VFAIANAFAK.[K]		1	1	4	P07259 [855-864]	0	1051.59	High					18000000	8700000				8900000	13000000
P07259	[R].RLAVDYSVPLVTNVK.[C]		1	1	5	P07259 [1462-1476]	1	1673.96	High				1400000	2900000	2000000					650000	2300000
P07259	[R].TTAVNVIR.[H]		1	1	1	P07259 [693-700]	0	873.515	High																		9200000
P07259	[K].ITAVAELLNQWPTEK.[Q]		1	1	4	P07259 [1613-1627]	0	1712.92	High						5800000				3300000	4000000	1100000
P07259	[K].VYFVPVTAEFVRK.[V]		1	1	1	P07259 [495-507]	1	1554.87	High						1600000
P07259	[K].NILLSIGSYK.[E]		1	1	1	P07259 [1362-1371]	0	1107.64	High					470000
P07259	[R].FRRPASYVSK.[G]		1	1	8	P07259 [1447-1456]	1	1210.67	High																	5700000					13000000	8300000	4800000
P07259	[R].IVNVNPLVSSVK.[K]		1	1	5	P07259 [1978-1989]	0	1268.76	High				5900000	7900000					4700000	17000000	2100000
P07259	[R].NITLDVSERDAQTSHR.[T]		1	1	1	P07259 [1488-1503]	1	1841.91	High						28000000
P07259	[R].TFEEAIQK.[A]		1	1	1	P07259 [815-822]	0	965.494	High						30000000
P07259	[K].SLLATGFKLPK.[K]		1	1	1	P07259 [1350-1360]	1	1174.72	High												2300000
P07259	[K].VLGTPIDTIITTEDRELFSNAIDEINEK.[C]		1	1	4	P07259 [544-571]	1	3146.61	High				910000		490000				410000	57000
P07259	[R].SISGPVITDVASLK.[A]		1	1	1	P07259 [1551-1564]	0	1386.78	High												380000
P07259	[K].AIMGLPLTPYPVEKLPDDYVAVKVPQFSFPR.[L]		1	1	1	P07259 [1288-1318]	2	3487.87	High					920000
P07259	[K].TADLASVLLLTSLQNR.[S]		1	1	2	P07259 [1635-1650]	0	1714.97	High						93000					330000
P07259	[K].VDVGMGIK.[D]		1	1	3	P07259 [1734-1741]	0	818.444	High						4700000					1300000
P07259	[R].LKDTYIVDNK.[I]		1	1	4	P07259 [2149-2158]	1	1208.65	High						13000000				2900000	5000000	4700000
P07259	[K].VTALFLPLRELK.[N]		1	1	1	P07259 [1599-1610]	1	1399.87	High											910000
P07259	[R].FSITEEAIADNLDAAEDAIPEQPLEQK.[L]		1	1	4	P07259 [1856-1882]	0	2957.43	High				290000	1200000	580000					730000
P07259	[K].DSLPLLLAAVEEGKLTIDDIVLR.[L]		1	1	6	P07259 [1742-1764]	1	2493.42	High				5700000	5900000					7600000
P07259; P03965	[K].EVEYEVVR.[D]		2	2	2	P07259 [642-649]; P03965 [234-241]	0	1022.52	High						16000000
P07260	[K].TVLSDSAHFDVK.[H]		1	1	4	P07260 [25-36]	0	1318.66	High						23000000				30000000	19000000	14000000
P07260	[K].KFEENVSVDDTTATPK.[T]		1	1	6	P07260 [9-24]	1	1780.86	High	7500000	7500000	6000000	25000000						18000000	16000000
P07260	[K].GADIDELWLR.[T]		1	1	3	P07260 [123-132]	0	1187.61	High					6900000						1300000	2700000
P07260	[R].NDVRPEWEDEANAK.[G]		1	1	5	P07260 [98-111]	0	1672.76	High				42000000	35000000	39000000				19000000	14000000
P07263	[K].RLGQEFADDDGELVSAADIVPIVQEK.[L]		1	1	1	P07263 [502-527]	1	2814.42	High						340000
P07263	[K].HGGVTIDTPVFELR.[E]		1	1	1	P07263 [86-99]	0	1540.81	High					1500000
P07263	[R].EAIFSTLSGLFK.[K]		1	1	1	P07263 [73-84]	0	1312.71	High												840000
P07263	[K].LSQIHEDGLNEVTR.[L]		1	1	1	P07263 [528-541]	0	1610.81	High						9500000
P07263	[R].EAIFSTLSGLFKK.[H]		1	1	1	P07263 [73-85]	1	1440.81	High				250000
P07264	[R].AGMIKPDETTFQYTK.[G]		1	1	1	P07264 [243-257]	0	1729.85	High										2800000
P07264	[R].LDQQIIIDK.[L]		1	1	2	P07264 [669-677]	0	1085.62	High											70000	370000
P07264	[R].THLMSPAMAAAAGIAGHFVDIR.[E]		1	1	2	P07264 [456-477]	0	2237.13	High				230000							410000
P07267	[K].FKGDITWLPVR.[R]		1	1	1	P07267 [255-265]	1	1331.75	High											1100000
P07267	[K].FDGILGLGYDTISVDK.[V]		1	1	3	P07267 [194-209]	0	1712.87	High						3400000					260000	1400000
P07267	[K].RFAFYLGDTSK.[D]		1	1	1	P07267 [227-237]	1	1304.66	High											530000
P07267	[K].YYSIYDLGNNAVGLAK.[A]		1	1	2	P07267 [388-403]	0	1760.89	High												560000
P07273	[K].KVSYYQLQTR.[S]		1	1	3	P07273 [278-287]	1	1285.69	High				14000000							8600000	4800000
P07277	[K].SLVFQLFENK.[T]		1	1	1	P07277 [412-421]	0	1224.66	High					660000
P07280	[R].DLDRIAAQTLEEDE.[-]		1	2	1	P07280 [131-144]; P07281 [131-144]	1	1617.76	High							14000000
P07280	[K].QVGVGKLNKLYGGAK.[S]		1	2	1	P07280 [70-84]; P07281 [70-84]	2	1531.9	High							8100000
P07280	[K].IGIVEISPK.[G]		1	2	40	P07280 [111-119]; P07281 [111-119]	0	955.582	High	370000000	360000000	830000000	300000000	690000000	240000000	940000000	450000000	630000000	780000000	5700000	3700000	2800000	2700000	2700000	2400000		2800000	2500000	2600000	1700000
P07280	[K].LEVPGYVDIVK.[T]		1	2	12	P07280 [28-38]; P07281 [28-38]	0	1231.69	High	66000000	180000000	90000000	140000000	140000000	21000000	9800000	45000000	140000000	120000000	23000000	11000000
P07280	[R].KVLQALEK.[I]	1×GlyGly [K1; K]	1	2	2	P07280 [103-110]; P07281 [103-110]	1	1042.63	High																						3100000	2800000
P07280	[R].QGKLEVPGYVDIVK.[T]		1	2	19	P07280 [25-38]; P07281 [25-38]	1	1544.87	High	220000000	65000000	91000000	56000000	200000000	31000000	180000000	150000000	160000000	180000000		77000000
P07280	[R].DVAAQDFINAYASFLQR.[Q]		1	2	42	P07280 [8-24]; P07281 [8-24]	0	1928.95	High	770000		2100000	1100000	10000000	110000	200000000	640000	6700000	82000000	30000000	3700000
P07280	[K].IGIVEISPKGGRR.[I]		1	2	1	P07280 [111-123]; P07281 [111-123]	2	1381.83	High					11000000
P07280	[K].IGIVEISPKGGRR.[I]	1×GlyGly [K9]	1	2	1	P07280 [111-123]; P07281 [111-123]	2	1495.87	High																				690000
P07283	[K].ELASQSFINWLGEEK.[Y]		1	1	3	P07283 [88-102]	0	1750.86	High						2900000					1100000	520000
P07283	[K].EIHFFGDK.[T]		1	1	2	P07283 [210-217]	0	992.484	High						1700000					2900000
P07283	[R].NASTEERNEFERYDK.[E]		1	1	5	P07283 [142-156]	2	1887.85	High				29000000	20000000					15000000	14000000
P07283	[R].TIGHSVQSPDDTVK.[I]		1	1	22	P07283 [233-246]	0	1483.74	High				120000000	160000000	94000000				38000000	50000000	55000000		1200000		17000000	12000000	11000000	710000	720000		13000000	8400000	7600000
P07283	[R].LTVSEEVR.[K]		1	1	4	P07283 [29-36]	0	932.505	High						9400000				5700000	7200000	7300000
P07283	[R].NGMINVSPIGR.[N]		1	1	2	P07283 [131-141]	0	1157.61	High										1400000	1500000
P07284	[R].NYGVFLNQALINYGLQFLAAK.[G]		1	1	5	P07284 [182-202]	0	2357.27	High				1400000	2900000					1100000	700000
P07284	[R].LDGYDPDRGVK.[I]		1	1	1	P07284 [161-171]	1	1234.61	High				5000000
P07284	[K].TRFELDELNKK.[F]		1	1	1	P07284 [45-55]	2	1392.75	High						5500000
P07284	[-].MLDINQFIEDKGGNPELIR.[Q]		1	1	3	P07284 [1-19]	1	2202.12	High				1800000	1200000	1400000
P07284	[K].TRFELDELNK.[K]		1	1	3	P07284 [45-54]	1	1264.65	High				3800000	8000000	5800000
P07284	[K].TAQLSEFDEELYKVIDGEDEK.[Y]		1	1	1	P07284 [221-241]	1	2458.15	High						700000
P07284	[K].NKEDASGLLAEK.[E]		1	1	1	P07284 [69-80]	1	1274.66	High						23000000
P07342	[K].AADLINLAK.[K]		1	1	2	P07342 [292-300]	0	928.546	High					2400000					2000000
P07342	[R].FDDRVTGNISK.[F]		1	1	1	P07342 [377-387]	1	1251.63	High												8900000
P07560	[R].VVTADQGEALAK.[E]		1	1	5	P07560 [141-152]	0	1201.64	High				54000000	45000000					17000000	17000000	15000000
P07560	[K].ILLIGDSGVGK.[S]		1	1	2	P07560 [23-33]	0	1071.64	High					4100000					2300000
P07560	[K].NDDNVNEIFFTLAK.[L]		1	1	6	P07560 [165-178]	0	1639.8	High				1200000	1000000	1400000				1000000	750000
P07703	[R].LLPQINILQPIKGESAR.[R]		1	1	1	P07703 [229-245]	1	1890.12	High											1700000
P07703	[K].LRPGQEISLK.[A]		1	1	16	P07703 [196-205]	0	1140.67	High				97000000	82000000	75000000	1900000			57000000	46000000	40000000				21000000	17000000	9800000
P07703	[K].ELYNNAHVYAR.[D]		1	1	5	P07703 [155-165]	0	1349.66	High				63000000	54000000	37000000				26000000		16000000
P07806	[K].ILVSLDDPALK.[A]		1	1	1	P07806 [136-146]	0	1183.69	High												690000
P07806	[K].AIDEVTVVR.[D]		1	1	3	P07806 [998-1006]	0	1001.56	High					5500000	4600000					1500000
P07806	[K].VFVESNHEEYFK.[T]		1	1	2	P07806 [972-983]	0	1527.71	High					6000000					3700000
P07806	[K].FIQHPFLPR.[K]		1	1	3	P07806 [407-415]	0	1154.65	High											22000000							7300000						2300000
P07806	[K].GHVDIDAEIAK.[V]		1	1	4	P07806 [1032-1042]	0	1167.6	High				15000000	11000000	3800000					4500000
P07806	[R].LHDEGVIYR.[A]		1	1	1	P07806 [308-316]	0	1101.57	High						2600000
P07806	[K].SLGNVIDPLDVITGIK.[L]		1	1	1	P07806 [707-722]	0	1653.94	High				400000
P07991	[R].AAQLGSSFIAQLK.[A]		1	1	1	P07991 [329-341]	0	1333.75	High											2100000
P07991	[K].HNVLLIVDEIQTGIGR.[T]		1	1	2	P07991 [234-249]	0	1777	High					260000							370000
P08018	[K].TAQQPQQFAPSPSNKK.[H]		1	1	4	P08018 [238-253]	1	1756.9	High				3100000	4200000	3700000										1700000
P08456	[R].FNVTVAQLPK.[D]		1	1	1	P08456 [192-201]	0	1116.64	High											4100000
P08458	[K].KNDIQALKIEK.[F]	1×GlyGly [K8]	1	1	1	P08458 [415-425]	2	1413.81	High		6200000
P08518	[R].KYEISFGK.[I]		1	1	3	P08518 [87-94]	1	971.52	High						9900000				8400000	5000000
P08518	[R].AGVSQVLNR.[Y]		1	1	1	P08518 [477-485]	0	943.532	High					5500000
P08518	[R].ARGPMQVLTR.[Q]	1×Oxidation [M5]	1	1	3	P08518 [1107-1116]	1	1144.63	High																390000	240000
P08518	[K].GTIGITYR.[R]		1	1	1	P08518 [988-995]	0	880.489	High																	1700000
P08518	[R].VSGEDVIIGK.[T]		1	1	5	P08518 [905-914]	0	1016.56	High				5600000	5100000	5300000				3300000		2700000
P08518	[R].SAGNIVQVFKK.[A]		1	1	6	P08518 [218-228]	1	1190.69	High				16000000	18000000	16000000				12000000		4500000						3500000
P08518	[K].AAPSPISHVAEIR.[S]		1	1	6	P08518 [229-241]	0	1347.74	High				17000000	21000000	16000000				12000000	5700000	4200000
P08524	[K].ALELASAEQR.[K]		1	1	2	P08524 [271-280]	0	1087.57	High						9700000						1400000
P08524	[R].GLSVVDTYAILSNK.[T]		1	1	3	P08524 [56-69]	0	1479.81	High						1500000					650000	740000
P08525	[K].AGREELER.[V]		1	1	10	P08525 [84-91]	1	959.49	High	21000000	17000000	30000000		930000000		870000000	530000000	690000000	640000000	320000000	250000000
P08566	[R].ELYDIALK.[N]		1	1	1	P08566 [1157-1164]	0	964.535	High											2200000
P08566	[R].VVQVPTSLLAMVDSSIGGK.[T]		1	1	1	P08566 [129-147]	0	1901.04	High											240000
P08566	[K].YIATITGVR.[E]		1	1	4	P08566 [1059-1067]	0	993.573	High					10000000					8600000	910000	5900000
P08566	[K].KIFIINR.[T]		1	1	3	P08566 [1452-1458]	1	903.577	High										7900000	3600000	3800000
P08566	[R].YFGILSPTQVAR.[L]		1	1	6	P08566 [312-323]	0	1351.74	High				2100000	1100000	880000				2400000	1500000	2000000
P08566	[K].VIGAVNTVIPLGNKK.[F]		1	1	4	P08566 [1386-1400]	1	1522.93	High					3400000					2900000	3000000	7500000
P08566	[R].LLTYVVKPGETSK.[S]		1	1	3	P08566 [69-81]	0	1434.82	High										17000000	6700000	3800000
P08566	[R].ILAMATELAK.[F]		1	1	1	P08566 [770-779]	0	1060.61	High
P08566	[K].ELFVVGKPIGHSR.[S]		1	1	4	P08566 [1308-1320]	0	1438.82	High				14000000	14000000					6800000		3400000
P08566	[K].MYTSMGGIEPK.[E]		1	1	2	P08566 [1297-1307]	0	1213.56	High											3000000	450000
P08566	[K].VPYYQQLVLEFK.[A]		1	1	2	P08566 [49-60]	0	1526.83	High				300000							310000
P08566	[K].VKAEVVSSDERESSLR.[N]		1	1	2	P08566 [257-272]	2	1790.92	High						4900000
P08566	[K].YIVLTGNAR.[M]		1	1	6	P08566 [521-529]	0	1006.57	High				23000000	22000000	21000000				14000000	6800000	2800000
P08566	[K].LDIMQYMDELTDAAK.[V]		1	1	1	P08566 [1371-1385]	0	1756.81	High					790000
P08566	[K].AEVVSSDERESSLR.[N]		1	1	5	P08566 [259-272]	1	1563.76	High					33000000	21000000				6300000	8800000	7400000
P08566	[K].HMLTAVHELK.[G]	1×Oxidation [M2]	1	1	4	P08566 [455-464]	0	1194.63	High				5500000
P08566	[K].VYTDSVFK.[G]		1	1	1	P08566 [562-569]	0	958.488	High						5100000
P08566	[K].TTELPDGIQVHGLNSIK.[D]		1	1	3	P08566 [784-800]	0	1821.97	High											6100000	1100000
P08566	[K].ATDSIPIIFTVR.[T]		1	1	1	P08566 [1128-1139]	0	1332.75	High
P08964	[R].RLILDQLR.[C]		1	1	1	P08964 [695-702]	1	1026.64	High								9600000
P09064	[K].TIFSNIQDIAEK.[L]		1	1	4	P09064 [172-183]	0	1378.72	High						540000				3000000	1300000	2900000
P09064	[K].SVSADAEAEKEPTDDIAEALGELSLK.[K]		1	1	3	P09064 [57-82]	1	2688.31	High				200000						690000	850000
P09436	[K].SHWVPNTIK.[E]		1	1	7	P09436 [434-442]	0	1081.58	High				51000000		39000000				21000000	21000000	18000000				11000000		5100000
P09436	[K].FLDGQIALLKK.[M]		1	1	1	P09436 [664-674]	1	1245.76	High												960000
P09436	[K].KLGITGKDDVFK.[Y]		1	1	4	P09436 [98-109]	2	1320.75	High					15000000	8400000					5900000	3900000
P09436	[R].SVHFLSYPVVK.[K]		1	1	1	P09436 [802-812]	0	1275.71	High					6200000
P09436	[R].FANWIANAR.[D]		1	1	4	P09436 [446-454]	0	1062.55	High			940000		7800000					4900000		5300000
P09436	[K].FKEEGVKEVVSK.[V]		1	1	1	P09436 [642-653]	2	1378.76	High					4700000
P09436	[K].NYIIEELNVR.[D]		1	1	1	P09436 [870-879]	0	1262.67	High										2900000
P09436	[K].ELEELTGVR.[N]		1	1	1	P09436 [487-495]	0	1045.55	High										9800000
P09436	[K].NIVPQMLDSVMK.[S]		1	1	1	P09436 [422-433]	0	1374.71	High											6600000
P09436	[R].LYLINSPVLK.[A]		1	1	2	P09436 [627-636]	0	1159.71	High		660000								4200000
P09436	[K].LLNFIDELTNWYIR.[F]		1	1	1	P09436 [723-736]	0	1809.95	High					170000
P09436	[K].ALNSLFDALFTFVR.[A]		1	1	3	P09436 [754-767]	0	1613.87	High						8000000					5200000
P09436	[K].NVIVSGIVLAADGRK.[M]		1	1	1	P09436 [588-602]	1	1511.89	High												1100000
P09436	[R].NITDLHRDVIDK.[L]		1	1	3	P09436 [496-507]	1	1438.76	High				35000000	27000000					17000000
P09436	[R].WIDFDNDYK.[T]		1	1	2	P09436 [140-148]	0	1215.53	High					3000000						2400000
P09436	[R].SIVMTYASDWRK.[T]		1	1	2	P09436 [121-132]	1	1456.73	High											6100000	4700000
P09440	[K].SHGGAPNVKPGQSLPK.[E]		1	1	3	P09440 [747-762]	0	1573.84	High																3400000	2200000
P09440	[K].TQYSLSHDPSLK.[G]		1	1	3	P09440 [908-919]	0	1375.69	High					10000000	7200000					2900000
P09457	[K].LENVVKPEIK.[G]		1	1	6	P09457 [172-181]	0	1168.69	High				30000000	24000000	18000000				12000000	8900000	7500000
P09457	[K].NLDGYVVNLLK.[V]		1	1	4	P09457 [97-107]	0	1247.7	High				3300000	7100000	3200000				7900000
P09624	[K].IGKFPFAANSR.[A]		1	1	2	P09624 [409-419]	1	1207.66	High				7100000		6300000
P09624	[K].INVANFQK.[A]		1	1	6	P09624 [103-110]	0	933.515	High				16000000	17000000	12000000				6500000	2100000					2900000
P09624	[R].RPYIAGLGAEK.[I]		1	1	4	P09624 [307-317]	0	1174.66	High				31000000	24000000	11000000
P09733	[R].EILGDVLDR.[I]		1	1	1	P09733 [114-122]	0	1029.56	High						3300000
P09734	[R].EIVDEVEER.[I]		1	1	2	P09734 [114-122]	0	1117.54	High						14000000					5500000
P09734; P09733	[K].GGEEGFSTFFHETGYGK.[F]		2	2	4	P09734 [45-61]; P09733 [45-61]	0	1849.8	High				1700000	2700000					2200000		1000000
P09880	[K].NAIDYDKVDER.[T]		1	1	1	P09880 [379-389]	1	1337.63	High						4400000
P09959	[K].ELNEQREELANSR.[E]		1	1	2	P09959 [591-603]	1	1587.77	High					4500000						1300000
P0C0T4	[K].QAIYTRAAASE.[-]		1	1	2	P0C0T4 [98-108]	1	1180.6	High						5800000					1800000
P0C0V8	[K].VDEEGRAIPGEYVTYALSGYVR.[S]		1	1	3	P0C0V8 [39-60]	1	2444.21	High								860000		760000		360000
P0C0V8	[R].AIPGEYVTYALSGYVR.[S]		1	1	40	P0C0V8 [45-60]	0	1758.91	High	620000	4700000	6400000	8400000	6100000	55000000	22000000	4700000	14000000	25000000	39000000	26000000								1000000	140000
P0C0W1	[K].HGYIGEFEYIDDHRSGK.[I]		1	2	3	Q3E7Y3 [44-60]; P0C0W1 [44-60]	1	2022.93	High			7300000								5700000
P0C0W1	[K].FLQVMQK.[H]		1	2	11	Q3E7Y3 [37-43]; P0C0W1 [37-43]	0	893.491	High				420000000	540000000			480000000			96000000		17000000			36000000	38000000	66000000	21000000	17000000	11000000
P0C0W1	[K].RQVLLRPSSK.[V]		1	2	22	Q3E7Y3 [23-32]; P0C0W1 [23-32]	1	1183.73	High																		12000000				100000000	120000000	110000000
P0C0W1	[K].VIIKFLQVMQK.[H]		1	2	1	Q3E7Y3 [33-43]; P0C0W1 [33-43]	1	1346.82	High						1300000
P0C0W1	[K].VIIKFLQVMQK.[H]	1×Oxidation [M9]	1	2	2	Q3E7Y3 [33-43]; P0C0W1 [33-43]	1	1362.82	High																			6800000	5600000
P0C0W1	[K].IGDIEKWTANLLPAR.[Q]		1	2	1	Q3E7Y3 [83-97]; P0C0W1 [83-97]	1	1696.94	High								840000
P0C0W1	[K].WTANLLPAR.[Q]		1	2	68	Q3E7Y3 [89-97]; P0C0W1 [89-97]	0	1041.58	High	240000000	130000000	200000000	120000000	370000000	110000000	130000000	88000000	160000000	250000000	79000000	230000000	53000000	46000000	44000000	22000000	16000000	64000000	49000000	42000000	33000000	29000000	15000000	35000000
P0C0W1	[R].QFGYVILTTSAGIMDHEEAR.[R]	1×Oxidation [M14]	1	2	8	Q3E7Y3 [98-117]; P0C0W1 [98-117]	0	2254.08	High
P0C0W1	[K].IVVQLNGRLNK.[C]		1	2	17	Q3E7Y3 [61-71]; P0C0W1 [61-71]	1	1253.77	High				35000000	36000000	25000000	11000000			42000000	19000000	7200000	6500000	5600000	8000000	13000000			11000000	12000000	6700000
P0C0W1	[K].FLQVMQK.[H]	1×Oxidation [M5]	1	2	6	Q3E7Y3 [37-43]; P0C0W1 [37-43]	0	909.486	High																	15000000	60000000
P0C0W1	[R].QVLIRPSSKVIIK.[F]		1	2	14	Q3E7Y3 [24-36]; P0C0W1 [24-36]	1	1480.96	High			52000000	33000000	28000000		36000000		31000000	22000000	12000000
P0C0W1	[R].SSVLADALNAINNAEK.[T]		1	2	41	Q3E7Y3 [4-19]; P0C0W1 [4-19]	0	1629.84	High	61000000	14000000		98000000	110000000	36000000	32000000	15000000	5200000	140000000	1300000	54000000
P0C0W1	[K].HGYIGEFEYIDDHR.[S]		1	2	15	Q3E7Y3 [44-57]; P0C0W1 [44-57]	0	1750.78	High	60000000	49000000	57000000		24000000	19000000	100000000	18000000	2300000	29000000		2100000
P0C0W1	[R].SGKIVVQLNGR.[L]		1	2	1	Q3E7Y3 [58-68]; P0C0W1 [58-68]	1	1170.7	High																			500000
P0C0W1	[K].IVVQLNGR.[L]		1	2	19	Q3E7Y3 [61-68]; P0C0W1 [61-68]	0	898.547	High				800000000	850000000			480000000	710000000		280000000	170000000	39000000	37000000	49000000	99000000	85000000	130000000	26000000	21000000	16000000	19000000	19000000	19000000
P0C0W1	[R].QFGYVILTTSAGIMDHEEAR.[R]		1	2	73	Q3E7Y3 [98-117]; P0C0W1 [98-117]	0	2238.09	High		3100000	2000000			3200000	6800000	910000	7000000	1200000	830000	700000
P0C0W9	[R].ASKVLEQLSGQTPVQSKAR.[Y]		1	2	2	Q3E757 [33-51]; P0C0W9 [33-51]	2	2027.12	High		3100000	2600000
P0C0W9	[K].QKYDADVLDK.[-]		1	2	23	Q3E757 [165-174]; P0C0W9 [165-174]	1	1194.6	High				1100000000	1700000000	2200000000	940000000	1400000000	2400000000	990000000	1300000000	1100000000
P0C0W9	[K].IAVHVTVRGPK.[A]		1	2	94	Q3E757 [65-75]; P0C0W9 [65-75]	1	1176.72	High	3700000	12000000	13000000	150000000	91000000	3700000	61000000	44000000	9200000		4900000	7700000	390000000	400000000	340000000				560000000	460000000	140000000
P0C0W9	[K].TTKEDTVSWFK.[Q]		1	2	74	Q3E757 [154-164]; P0C0W9 [154-164]	1	1341.67	High	1400000000	1100000000	1800000000	160000000	730000000	190000000	1400000000	170000000	780000000	650000000	510000000	160000000	77000000	64000000	74000000		2200000	24000000	51000000	38000000	17000000	6400000
P0C0W9	[K].YDADVLDK.[-]		1	2	14	Q3E757 [167-174]; P0C0W9 [167-174]	0	938.447	High				500000000	580000000	470000000	450000000	270000000	380000000	330000000	130000000	93000000
P0C0W9	[R].ASKVLEQLSGQTPVQSK.[A]		1	2	2	Q3E757 [33-49]; P0C0W9 [33-49]	1	1799.99	High	9400000	8600000
P0C0W9	[K].LVLNISVGESGDRLTR.[A]		1	2	64	Q3E757 [17-32]; P0C0W9 [17-32]	1	1728.96	High	20000000	21000000	4000000		9100000	3000000		8400000	360000		400000	1600000	83000000	35000000	31000000	5300000		5400000	130000000	36000000	6300000	18000000	5500000	12000000
P0C0W9	[K].IAVHVTVRGPKAEEILER.[G]		1	2	5	Q3E757 [65-82]; P0C0W9 [65-82]	2	2017.16	High													4300000	3700000	4100000				7200000	5300000
P0C0W9	[R].YTVRTFGIR.[R]		1	2	1	Q3E757 [52-60]; P0C0W9 [52-60]	1	1112.62	High			20000000
P0C0W9	[K].QKYDADVLDK.[-]	1×GlyGly [K2]	1	2	3	Q3E757 [165-174]; P0C0W9 [165-174]	1	1308.64	High													9900000	9500000	12000000
P0C0W9	[K].YDPSIGIFGMDFYVVMNRPGAR.[V]		1	2	1	Q3E757 [116-137]; P0C0W9 [116-137]	0	2505.21	High												100000
P0C0W9	[K].EDTVSWFK.[Q]		1	2	18	Q3E757 [157-164]; P0C0W9 [157-164]	0	1011.48	High		88000000	67000000	37000000	240000000	54000000	32000000	18000000	190000000	180000000		4600000
P0C0W9	[R].GPKAEEILERGLK.[V]		1	2	1	Q3E757 [73-85]; P0C0W9 [73-85]	2	1439.82	High		5100000
P0C0W9	[R].NFSATGNFGFGIDEHIDLGIK.[Y]		1	2	5	Q3E757 [95-115]; P0C0W9 [95-115]	0	2252.1	High
P0C0W9	[K].YDPSIGIFGMDFYVVMNRPGAR.[V]	1×Oxidation [M]	1	2	5	Q3E757 [116-137]; P0C0W9 [116-137]	0	2521.2	High					2600000	2000000	1800000				2400000
P0C0W9	[K].YDPSIGIFGMDFYVVMNRPGAR.[V]	2×Oxidation [M10; M16]	1	2	5	Q3E757 [116-137]; P0C0W9 [116-137]	0	2537.2	High		46000000			4800000		2100000	8300000			2200000
P0C0W9	[R].GLKVKEYQLR.[D]		1	2	9	Q3E757 [83-92]; P0C0W9 [83-92]	2	1233.73	High				25000000	20000000	25000000	5300000	5800000	11000000	7200000	5800000	5200000
P0C0W9	[K].VLEQLSGQTPVQSKAR.[Y]		1	2	33	Q3E757 [36-51]; P0C0W9 [36-51]	1	1740.96	High	83000000	120000000	140000000	9600000	9300000	12000000	22000000	15000000	21000000		5100000
P0C0W9	[R].GPKAEEILER.[G]		1	2	31	Q3E757 [73-82]; P0C0W9 [73-82]	1	1141.62	High	7100000			1700000000	1400000000	1200000000	1400000000	1500000000	2000000000	1100000000	870000000	740000000
P0C0W9	[K].IAVHVTVR.[G]		1	2	109	Q3E757 [65-72]; P0C0W9 [65-72]	0	894.552	High	7700000	19000000	26000000	330000000	190000000	150000000	120000000	110000000	430000000	380000000	160000000	120000000	1600000000	1400000000	1800000000	280000000	140000000	150000000	1100000000	990000000	82000000	120000000	49000000	100000000
P0C0W9	[K].LVLNISVGESGDR.[L]		1	2	36	Q3E757 [17-29]; P0C0W9 [17-29]	0	1358.73	High	8000000	9000000			1800000	330000		1200000	2100000		10000000		2600000	3400000	5500000				3500000	2100000
P0C0W9	[K].VLEQLSGQTPVQSK.[A]		1	2	28	Q3E757 [36-49]; P0C0W9 [36-49]	0	1513.82	High	3400000000	2500000000	2000000000	54000000	220000000	320000000	470000000	540000000	470000000	93000000	500000000	380000000
P0C0W9	[R].YTVRTFGIRR.[N]		1	2	2	Q3E757 [52-61]; P0C0W9 [52-61]	2	1268.72	High													6800000	6300000
P0C0W9	[R].GPKAEEILER.[G]	1×GlyGly [K3]	1	2	3	Q3E757 [73-82]; P0C0W9 [73-82]	1	1255.66	High													3000000	3200000	4400000
P0C0X0	[-].MDSKTPVTLAK.[V]	1×Acetyl [N-Term]	1	1	5	P0C0X0 [1-11]	1	1232.66	High							6800000	6200000		2500000	3800000
P0C2H6	[K].SVVSTETFEQPSQR.[E]		1	2	12	P0C2H6 [94-107]; P0C2H7 [94-107]	0	1594.77	High	650000000	480000000	360000000		13000000				14000000	12000000	22000000			3000000
P0C2H6	[K].VVNYNHLLPTRYTLDVEAFK.[S]		1	2	4	P0C2H6 [74-93]; P0C2H7 [74-93]	1	2392.27	High						460000	580000	340000				3100000
P0C2H6	[R].HQAGKNQWFFSK.[L]		1	2	20	P0C2H6 [122-133]; P0C2H7 [122-133]	1	1477.73	High							9600000	7500000	12000000				57000000	48000000	37000000	8100000			39000000	15000000	7300000
P0C2H6	[K].VVNYNHLLPTR.[Y]		1	2	113	P0C2H6 [74-84]; P0C2H7 [74-84]	0	1325.73	High	10000000000	7300000000	8300000000	380000000	1300000000	720000000	2200000000	920000000	1200000000	1300000000	490000000	340000000	370000000	360000000	400000000	340000000	340000000	440000000	53000000	54000000	27000000	170000000	69000000	130000000
P0C2H6	[K].SVVSTETFEQPSQREEAKK.[V]		1	2	79	P0C2H6 [94-112]; P0C2H7 [94-112]	2	2180.08	High	3000000000	2700000000	3600000000	2100000000	1500000000	1400000000	1500000000	1100000000	1300000000	780000000	970000000	770000000		7200000
P0C2H6	[K].FLKAGKVAVVVR.[G]		1	2	3	P0C2H6 [4-15]; P0C2H7 [4-15]	2	1286.83	High		2300000	2900000				2900000
P0C2H6	[K].VVIVKPHDEGSK.[S]		1	2	7	P0C2H6 [23-34]; P0C2H7 [23-34]	0	1307.73	High																		6000000				9100000	10000000	6000000
P0C2H6	[K].SHPFGHALVAGIER.[Y]		1	2	146	P0C2H6 [35-48]; P0C2H7 [35-48]	0	1490.79	High	4400000000	5400000000	7500000000	1100000000	1300000000	980000000	1700000000	1100000000	1400000000	850000000	460000000	27000000	690000000	560000000	630000000	120000000	100000000	75000000	600000000	530000000	290000000	65000000	27000000	32000000
P0C2H6	[K].KVVIVKPHDEGSK.[S]		1	2	16	P0C2H6 [22-34]; P0C2H7 [22-34]	1	1435.83	High																	1300000	8400000				120000000	110000000	99000000
P0C2H6	[K].SHPFGHALVAGIERYPLK.[V]		1	1	38	P0C2H6 [35-52]	1	1992.08	High					20000000					19000000	44000000	5200000	160000000	120000000	120000000				290000000	200000000	120000000
P0C2H6	[R].YTLDVEAFK.[S]		1	2	34	P0C2H6 [85-93]; P0C2H7 [85-93]	0	1085.55	High	1200000000	1500000000	1300000000	660000000	1100000000	120000000	940000000	660000000	32000000	750000000	130000000	350000000					2500000	8100000	20000000	19000000	8100000		2300000	4200000
P0C2H6	[K].NQWFFSK.[L]		1	2	57	P0C2H6 [127-133]; P0C2H7 [127-133]	0	956.462	High	510000000	250000000	810000000	560000000	830000000	290000000	370000000	320000000	680000000	630000000	1600000000	170000000	250000000	180000000	190000000	27000000	24000000	50000000	210000000	170000000	160000000	24000000	24000000	27000000
P0C2H6	[K].SVVSTETFEQPSQREEAK.[K]		1	2	55	P0C2H6 [94-111]; P0C2H7 [94-111]	1	2051.99	High	10000000000	8700000000	7800000000	490000000	400000000	680000000	890000000	1100000000	690000000	300000000	510000000	370000000	2100000
P0C2H9	[R].EYTINLHK.[R]		1	2	6	P0C2H8 [11-18]; P0C2H9 [11-18]	0	1017.54	High						2200000000	520000000	730000000	12000000			1100000000
P0C2H9	[R].NEEEDAKNPLFSYVEPVLVASAK.[G]		1	2	25	P0C2H8 [80-102]; P0C2H9 [80-102]	1	2549.28	High	9100000	5900000	6700000	2500000	15000000	3000000	2200000	8500000	600000	14000000	12000000
P0C2H9	[K].NPLFSYVEPVLVASAK.[G]		1	2	56	P0C2H8 [87-102]; P0C2H9 [87-102]	0	1733.95	High	310000000	70000000	250000000	2400000	88000000	32000000	240000000	100000000	120000000	74000000	9600000	4600000
P0C2H9	[R].LAPELNQAIWK.[R]		1	2	24	P0C2H8 [51-61]; P0C2H9 [51-61]	0	1282.72	High	1300000000	1900000000	1300000000	470000000	630000000	230000000	350000000	900000000	830000000	530000000	48000000	600000000
P0C2H9	[K].LHMGTEDVR.[L]		1	1	1	P0C2H9 [42-50]	0	1057.51	High									4800000
P0C2H9	[K].RNEEEDAKNPLFSYVEPVLVASAK.[G]		1	2	42	P0C2H8 [79-102]; P0C2H9 [79-102]	2	2705.38	High	110000000	18000000	47000000	10000000	81000000	17000000	46000000	170000000	43000000	87000000	3900000	37000000
P0C2H9	[K].RLHGVSFK.[K]		1	2	3	P0C2H8 [19-26]; P0C2H9 [19-26]	1	943.547	High																		1000000				2900000		1100000
P0C2H9	[R].EYTINLHKR.[L]		1	2	11	P0C2H8 [11-19]; P0C2H9 [11-19]	1	1173.64	High																	16000000	21000000				27000000	22000000	13000000
P0C2H9	[K].DVVTREYTINLHK.[R]		1	2	4	P0C2H8 [6-18]; P0C2H9 [6-18]	1	1587.85	High	71000000	66000000					13000000		11000000
P0C2H9	[K].GLQTVVVEEDA.[-]		1	2	10	P0C2H8 [103-113]; P0C2H9 [103-113]	0	1159.58	High	38000000	57000000	140000000		93000000		55000000	36000000	150000000	62000000	50000000
P0C2H9	[R].LAPELNQAIWKR.[G]		1	2	7	P0C2H8 [51-62]; P0C2H9 [51-62]	1	1438.82	High					34000000	33000000	8000000	16000000		25000000	69000000	41000000
P0C2I9	[R].MLAHANAQTIR.[Y]		1	30	1	Q99337 [601-611]; P0C2I9 [601-611]; P47100 [601-611]; Q12141 [601-611]; P47098 [601-611]; P0C2J0 [601-611]; Q03619 [601-611]; P0C2I3 [601-611]; Q12269 [601-611]; Q03855 [601-611]; P0C2I6 [601-611]; P0C2I2 [601-611]; Q04214 [601-611]; Q99231 [601-611]; Q12414 [601-611]; Q12088 [601-611]; Q07793 [601-611]; Q04711 [601-611]; Q12316 [601-611]; O13535 [639-649]; Q04670 [601-611]; Q12273 [601-611]; Q03…	0	1225.65	High																		14000000
P0C2I9	[K].YGDFYWVSKK.[Y]		1	26	1	Q99337 [560-569]; P0C2I9 [560-569]; P47100 [560-569]; P0C2J0 [560-569]; Q03619 [560-569]; Q12269 [560-569]; Q03855 [560-569]; P0C2I2 [560-569]; Q04214 [560-569]; Q99231 [560-569]; Q12414 [560-569]; Q12088 [560-569]; Q07793 [560-569]; Q04711 [560-569]; Q12316 [560-569]; O13535 [598-607]; Q04670 [560-569]; Q12273 [560-569]; Q03612 [560-569]; Q92393 [560-569]; Q12193 [560-569]; P0C2I5 [560-569]; Q12…	1	1292.63	High											9600000
P0C2I9	[R].IHLIAAVK.[A]		1	31	6	Q99337 [1207-1214]; P0C2I9 [1213-1220]; P47100 [1213-1220]; Q12141 [1213-1220]; P47098 [1213-1220]; P0C2J0 [1214-1221]; Q03619 [1213-1220]; P0C2I3 [1213-1220]; Q12269 [1213-1220]; Q03855 [1213-1220]; P0C2I2 [1213-1220]; Q04214 [1213-1220]; Q99231 [1213-1220]; Q12414 [1213-1220]; Q12088 [1213-1220]; Q07793 [1213-1220]; Q04711 [1213-1220]; Q12316 [1213-1220]; O13535 [1251-1258]; Q04670 [1213-1220];…	0	864.567	High				54000000	48000000	11000000				30000000	18000000	15000000
P0C2I9	[R].SLEDNETEIK.[V]		1	32	6	Q99337 [1175-1184]; P0C2I9 [1181-1190]; P47100 [1181-1190]; Q12141 [1181-1190]; P47098 [1181-1190]; P0C2J0 [1182-1191]; Q03619 [1181-1190]; P0C2I3 [1181-1190]; Q12269 [1181-1190]; Q03855 [1181-1190]; P0C2I6 [1181-1190]; P0C2I2 [1181-1190]; Q04214 [1181-1190]; Q99231 [1181-1190]; Q12414 [1181-1190]; Q12088 [1181-1190]; Q07793 [1181-1190]; Q04711 [1181-1190]; Q12316 [1181-1190]; O13535 [1219-1228];…	0	1177.56	High				32000000	50000000	39000000				9900000	20000000	14000000
P0C2I9	[K].VTNIIDRLNNNGIHINNK.[V]		1	44	1	Q99337 [290-307]; P0C2I8 [290-307]; P0C2I9 [290-307]; P47100 [290-307]; P0CX57 [290-307]; P0CX60 [290-307]; Q12141 [290-307]; Q12485 [290-307]; Q03856 [290-307]; P47098 [290-307]; P0C2J0 [290-307]; O74302 [290-307]; Q03619 [290-307]; Q12441 [290-307]; P0C2I3 [290-307]; Q12269 [290-307]; Q03855 [290-307]; Q12470 [290-307]; P0C2I4 [328-345]; P0C2I6 [290-307]; P0C2I2 [290-307]; Q99231 [290-307]; P0C…	1	2062.12	High											5500000
P0C2I9	[K].LGMENSLTEK.[I]		1	28	6	P0C2I9 [1483-1492]; P47100 [1483-1492]; Q12141 [1483-1492]; P47098 [1483-1492]; P0C2J0 [1484-1493]; Q03619 [1483-1492]; P0C2I3 [1483-1492]; Q12269 [1483-1492]; P0C2I6 [1483-1492]; P0C2I2 [1483-1492]; Q04214 [1483-1492]; Q12414 [1483-1492]; Q12088 [1483-1492]; Q07793 [1483-1492]; Q04711 [1483-1492]; Q12316 [1483-1492]; O13535 [1521-1530]; Q04670 [1483-1492]; Q12273 [1483-1492]; Q03612 [1483-1492];…	0	1121.55	High				18000000	19000000	23000000				11000000	7800000	3800000
P0C2I9	[K].AVSPTDSTPPSTHTEDSKR.[V]	1×GlyGly [K18]	1	30	1	Q99337 [952-970]; P0C2I9 [958-976]; P47100 [958-976]; Q12141 [958-976]; P47098 [958-976]; P0C2J0 [959-977]; Q03619 [958-976]; P0C2I3 [958-976]; Q12269 [958-976]; Q03855 [958-976]; P0C2I2 [958-976]; Q04214 [958-976]; Q99231 [958-976]; Q12414 [958-976]; Q12088 [958-976]; Q07793 [958-976]; Q04711 [958-976]; Q12316 [958-976]; O13535 [996-1014]; Q04670 [958-976]; Q12273 [958-976]; Q03612 [958-976]; Q9…	1	2126.99	High																1900000
P0C2I9	[K].KTVDTTNYVILQGK.[ED]		1	32	1	Q99337 [879-892]; P0C2I9 [879-892]; P47100 [879-892]; Q12141 [879-892]; P47098 [879-892]; P0C2J0 [880-893]; Q03619 [879-892]; P0C2I3 [879-892]; Q12269 [879-892]; Q03855 [879-892]; P0C2I6 [879-892]; P0C2I2 [879-892]; Q04214 [879-892]; Q99231 [879-892]; Q12414 [879-892]; Q12088 [879-892]; Q07793 [879-892]; Q04711 [879-892]; Q12316 [879-892]; O13535 [917-930]; Q04670 [879-892]; Q12273 [879-892]; Q03…	1	1579.87	High											1500000
P0C2I9	[R].EVDPNISESNILPSK.[K]		1	30	1	P0C2I9 [987-1001]; P47100 [987-1001]; Q12141 [987-1001]; P47098 [987-1001]; P0C2J0 [988-1002]; Q03619 [987-1001]; P0C2I3 [987-1001]; Q12269 [987-1001]; Q03855 [987-1001]; P0C2I6 [987-1001]; P0C2I2 [987-1001]; Q04214 [987-1001]; Q99231 [987-1001]; Q12414 [987-1001]; Q12088 [987-1001]; Q07793 [987-1001]; Q04711 [987-1001]; Q12316 [987-1001]; O13535 [1025-1039]; Q04670 [987-1001]; Q12273 [987-1001];…	0	1641.83	High											1100000
P0C2I9	[K].YVRPPPMLTSPNDFPNWVK.[T]		1	44	1	P0C2I8 [168-186]; P0C2I9 [168-186]; P47100 [168-186]; P0CX57 [168-186]; P0CX60 [168-186]; Q12141 [168-186]; Q12485 [168-186]; Q03856 [168-186]; P47098 [168-186]; P0C2J0 [168-186]; O74302 [168-186]; Q03619 [168-186]; Q12441 [168-186]; P0C2I3 [168-186]; Q12269 [168-186]; Q03855 [168-186]; P0C2I4 [168-186]; P0C2I6 [168-186]; P0C2I2 [168-186]; Q99231 [168-186]; P0CX70 [168-186]; Q12414 [168-186]; Q12…	0	2258.14	High												1800000
P0C2I9	[R].SAHHIHSASSNPDINVVDAQK.[R]		1	28	2	Q99337 [471-491]; P0C2I9 [471-491]; P47100 [471-491]; Q12141 [471-491]; P47098 [471-491]; P0C2J0 [471-491]; Q03619 [471-491]; P0C2I3 [471-491]; P0C2I6 [471-491]; P0C2I2 [471-491]; Q04214 [471-491]; Q99231 [471-491]; Q12414 [471-491]; Q12088 [471-491]; Q07793 [471-491]; Q04711 [471-491]; Q12316 [471-491]; O13535 [509-529]; Q04670 [471-491]; Q12273 [471-491]; Q03612 [471-491]; Q92393 [471-491]; Q12…	0	2227.09	High					5100000											2200000
P0C2I9	[K].RVINSMFIFNK.[K]		1	16	4	P0C2I9 [1282-1292]; P47100 [1282-1292]; Q12141 [1282-1292]; P47098 [1282-1292]; P0C2I3 [1282-1292]; P0C2I6 [1282-1292]; Q99231 [1282-1292]; Q12414 [1282-1292]; Q07793 [1282-1292]; Q12273 [1282-1292]; Q03612 [1282-1292]; P0C2I5 [1282-1292]; Q03434 [1282-1292]; O13527 [723-733]; P0C2J1 [1282-1292]; P0C2I7 [1282-1292]	1	1368.75	High					4300000	2600000				2500000		1900000
P0C2I9	[K].YQNSYEPFQYLHTDIFGPVHNLPK.[S]		1	23	1	Q99337 [658-681]; P0C2I9 [658-681]; P47100 [658-681]; Q12141 [658-681]; P47098 [658-681]; P0C2J0 [658-681]; Q03619 [658-681]; P0C2I6 [658-681]; Q04214 [658-681]; Q12088 [658-681]; Q04711 [658-681]; Q12316 [658-681]; O13535 [696-719]; Q04670 [658-681]; Q12273 [658-681]; Q03612 [658-681]; Q92393 [658-681]; Q12193 [658-681]; Q12490 [658-681]; Q03434 [658-681]; O13527 [99-122]; P0C2J1 [658-681]; Q121…	0	2907.41	High												5300000
P0C2I9	[K].EVHTNQDPLDVSASK.[IT]		1	48	6	Q99337 [25-39]; P0C2I8 [25-39]; P0C2I9 [25-39]; P47100 [25-39]; P0CX57 [25-39]; P0CX60 [25-39]; Q12141 [25-39]; Q12485 [25-39]; Q03856 [25-39]; P47098 [25-39]; P0C2J0 [25-39]; O74302 [25-39]; Q03619 [25-39]; Q12441 [25-39]; P0C2I3 [25-39]; Q12269 [25-39]; Q03855 [25-39]; Q12470 [25-39]; P0C2I4 [25-39]; P0C2I6 [25-39]; P0C2I2 [25-39]; Q99231 [25-39]; P0CX70 [25-39]; Q12414 [25-39]; Q12088 [25-39];…	0	1639.79	High					33000000	25000000	4600000		3600000		14000000	6300000
P0C2I9	[K].AVSPTDSTPPSTHTEDSK.[R]		1	30	7	Q99337 [952-969]; P0C2I9 [958-975]; P47100 [958-975]; Q12141 [958-975]; P47098 [958-975]; P0C2J0 [959-976]; Q03619 [958-975]; P0C2I3 [958-975]; Q12269 [958-975]; Q03855 [958-975]; P0C2I2 [958-975]; Q04214 [958-975]; Q99231 [958-975]; Q12414 [958-975]; Q12088 [958-975]; Q07793 [958-975]; Q04711 [958-975]; Q12316 [958-975]; O13535 [996-1013]; Q04670 [958-975]; Q12273 [958-975]; Q03612 [958-975]; Q9…	0	1856.85	High				25000000	41000000	30000000
P0C2I9	[R].AHNVSTSNNSPSTDNDSISK.[S]		1	44	11	Q99337 [400-419]; P0C2I8 [400-419]; P0C2I9 [400-419]; P47100 [400-419]; P0CX57 [400-419]; P0CX60 [400-419]; Q12141 [400-419]; Q12485 [400-419]; Q03856 [400-419]; P47098 [400-419]; P0C2J0 [400-419]; O74302 [400-419]; Q03619 [400-419]; P0C2I3 [400-419]; Q12269 [400-419]; Q03855 [400-419]; Q12470 [400-419]; P0C2I4 [438-457]; P0C2I6 [400-419]; P0C2I2 [400-419]; P0CX70 [400-419]; Q12414 [400-419]; Q12…	0	2074.93	High				6500000	13000000	18000000					1000000
P0C2I9	[K].RSLEDNETEIK.[V]		1	32	2	Q99337 [1174-1184]; P0C2I9 [1180-1190]; P47100 [1180-1190]; Q12141 [1180-1190]; P47098 [1180-1190]; P0C2J0 [1181-1191]; Q03619 [1180-1190]; P0C2I3 [1180-1190]; Q12269 [1180-1190]; Q03855 [1180-1190]; P0C2I6 [1180-1190]; P0C2I2 [1180-1190]; Q04214 [1180-1190]; Q99231 [1180-1190]; Q12414 [1180-1190]; Q12088 [1180-1190]; Q07793 [1180-1190]; Q04711 [1180-1190]; Q12316 [1180-1190]; O13535 [1218-1228];…	1	1333.66	High						3600000
P0C2I9	[K].TVPQISDQETEKR.[I]	1×GlyGly [K12]	1	23	4	P0C2I9 [1076-1088]; P47100 [1076-1088]; Q12141 [1076-1088]; P47098 [1076-1088]; P0C2J0 [1077-1089]; P0C2I3 [1076-1088]; Q12269 [1076-1088]; Q03855 [1076-1088]; P0C2I6 [1076-1088]; P0C2I2 [1076-1088]; Q99231 [1076-1088]; Q12414 [1076-1088]; Q07793 [1076-1088]; Q04711 [1076-1088]; Q04670 [1076-1088]; Q12273 [1076-1088]; Q03612 [1076-1088]; Q92393 [1076-1088]; P0C2I5 [1076-1088]; Q03434 [1076-1088];…	1	1644.82	High																14000000	11000000	11000000				5700000
P0C2I9; P0C2J3	[R].GIPGYALHPSR.[N]		2	43	20	Q99337 [855-865]; P0C2J5 [851-861]; P0C2I9 [855-865]; P47100 [855-865]; Q12141 [855-865]; Q12491 [851-861]; P0CX64 [851-861]; P47098 [855-865]; P0C2J0 [856-866]; Q03619 [855-865]; P0C2I3 [855-865]; Q12269 [855-865]; Q03855 [855-865]; Q12501 [851-861]; P0C2I6 [855-865]; Q07791 [851-861]; P0C2I2 [855-865]; Q04214 [855-865]; Q99231 [855-865]; Q12113 [851-861]; Q12414 [855-865]; Q12088 [855-865]; Q07…	0	1167.63	High				140000000	130000000	94000000	10000000	6900000	8400000	70000000	30000000	30000000				29000000	31000000	32000000				4100000		3300000
P0C2I9; P0C2J3	[R].YDEAITYNK.[D]		2	41	3	Q99337 [1228-1236]; P0C2J5 [1249-1257]; P0C2I9 [1234-1242]; P47100 [1234-1242]; Q12141 [1234-1242]; P0CX64 [1249-1257]; P47098 [1234-1242]; P0C2J0 [1235-1243]; Q03619 [1234-1242]; P0C2I3 [1234-1242]; Q12269 [1234-1242]; Q03855 [1234-1242]; Q12501 [1249-1257]; P0C2I6 [1234-1242]; Q07791 [1249-1257]; P0C2I2 [1234-1242]; Q04214 [1234-1242]; Q99231 [1234-1242]; Q12113 [1249-1257]; Q12414 [1234-1242];…	0	1116.52	High				39000000		28000000				11000000
P0C2I9; P0C2J3	[R].NSYGYIIYLPSLK.[K]		2	43	2	Q99337 [866-878]; P0C2J5 [862-874]; P0C2I9 [866-878]; P47100 [866-878]; Q12141 [866-878]; Q12491 [862-874]; P0CX64 [862-874]; P47098 [866-878]; P0C2J0 [867-879]; Q03619 [866-878]; P0C2I3 [866-878]; Q12269 [866-878]; Q03855 [866-878]; Q12501 [862-874]; P0C2I6 [866-878]; Q07791 [862-874]; P0C2I2 [866-878]; Q04214 [866-878]; Q99231 [866-878]; Q12113 [862-874]; Q12414 [866-878]; Q12088 [866-878]; Q07…	0	1530.82	High					1500000							1200000
P0C2I9; P0C2J3	[K].LNVPLNPK.[G]		2	39	2	P0C2J5 [1511-1518]; P0C2I9 [1496-1503]; P47100 [1496-1503]; Q12141 [1496-1503]; Q12491 [1511-1518]; P0CX64 [1511-1518]; P47098 [1496-1503]; P0C2J0 [1497-1504]; Q03619 [1496-1503]; P0C2I3 [1496-1503]; Q12269 [1496-1503]; Q03855 [1496-1503]; Q12501 [1511-1518]; P0C2I6 [1496-1503]; Q07791 [1511-1518]; P0C2I2 [1496-1503]; Q04214 [1496-1503]; Q99231 [1496-1503]; Q12113 [1511-1518]; Q12414 [1496-1503];…	0	894.541	High				64000000	70000000
P0C2I9; P0C2J3	[R].TTLRYDEAITYNK.[D]		2	41	4	Q99337 [1224-1236]; P0C2J5 [1245-1257]; P0C2I9 [1230-1242]; P47100 [1230-1242]; Q12141 [1230-1242]; P0CX64 [1245-1257]; P47098 [1230-1242]; P0C2J0 [1231-1243]; Q03619 [1230-1242]; P0C2I3 [1230-1242]; Q12269 [1230-1242]; Q03855 [1230-1242]; Q12501 [1245-1257]; P0C2I6 [1230-1242]; Q07791 [1245-1257]; P0C2I2 [1230-1242]; Q04214 [1230-1242]; Q99231 [1230-1242]; Q12113 [1245-1257]; Q12414 [1230-1242];…	1	1587.8	High				2200000		2300000				1200000		680000
P0C2J3	[K].IMNLNKPSQYK.[Q]		1	22	4	Q12260 [348-358]; Q12439 [348-358]; P0C2J5 [348-358]; P0C2J4 [348-358]; Q12491 [348-358]; P0CX64 [348-358]; P0CX62 [348-358]; Q12501 [348-358]; Q03483 [348-358]; Q07791 [348-358]; Q12293 [348-358]; Q12113 [348-358]; Q12472 [348-358]; Q03494 [348-358]; P25384 [348-358]; P0C2J3 [348-358]; P0C2J2 [348-358]; Q12392 [348-358]; Q12337 [348-358]; P0C2J6 [348-358]; Q99303 [348-358]; P25383 [348-358]	0	1335.71	High										7900000	6700000
P0CS90	[R].TTPSVVAFTK.[DE]		1	2	5	P39987 [60-69]; P0CS90 [63-72]	0	1050.58	High					8100000	6100000				5200000	4200000	3800000
P0CS90	[R].AQFETLTAPLVK.[R]		1	1	1	P0CS90 [326-337]	0	1317.74	High						1500000
P0CS90	[K].ETAEAYLGKPVK.[N]		1	1	1	P0CS90 [153-164]	0	1305.7	High						4600000
P0CS90	[K].LFEQLYK.[N]		1	2	1	P39987 [624-630]; P0CS90 [627-633]	0	940.514	High											6900000
P0CS90	[K].MKETAEAYLGKPVK.[N]	1×Oxidation [M1]	1	1	2	P0CS90 [151-164]	1	1580.84	High				4000000	2600000
P0CX24	[K].ASGEIVSINQINEAHPTK.[V]		1	1	27	P0CX24 [54-71]	0	1907.98	High	3300000000	2200000000	1500000000	100000000	150000000	240000000	370000000	740000000	370000000	150000000	230000000	99000000
P0CX24	[K].FPLPHR.[V]		1	1	8	P0CX24 [150-155]	0	766.436	High						260000000				130000000	130000000										17000000	370000000	82000000	230000000
P0CX24	[K].EIRDVSRVAAVETLYQDMAAR.[H]		1	1	3	P0CX24 [93-113]	2	2393.22	High							2400000		17000000			2500000
P0CX24	[K].VKNFGVWVR.[Y]		1	1	7	P0CX24 [72-80]	1	1104.63	High	14000000	20000000	43000000							10000000			12000000						20000000	14000000
P0CX24	[R].SIHILKVAEIEK.[T]		1	1	6	P0CX24 [120-131]	1	1379.83	High	31000000	61000000	92000000		9000000					7800000		850000
P0CX24	[R].VAAVETLYQDMAAR.[H]		1	1	20	P0CX24 [100-113]	0	1537.77	High	280000000	580000000	450000000			50000000	17000000	33000000			70000000					560000
P0CX24	[R].MRIFASNEVIAKSR.[Y]		1	1	1	P0CX24 [27-40]	2	1621.88	High			4400000
P0CX24	[R].YWYFLQK.[L]		1	1	21	P0CX24 [41-47]	0	1047.53	High					54000000						17000000		840000000	580000000	600000000			16000000	520000000		660000000	13000000	6800000	13000000
P0CX24	[R].SGTHNMYKEIRDVSR.[V]		1	1	2	P0CX24 [85-99]	2	1792.88	High							9300000			15000000
P0CX24	[R].IFASNEVIAK.[S]		1	1	29	P0CX24 [29-38]	0	1091.61	High	2200000000	1900000000	2400000000	820000000	990000000	580000000	1900000000	1100000000	890000000	1100000000	1900000000	310000000	13000000	13000000	18000000					7000000	3500000
P0CX24	[K].DLKFPLPHR.[V]		1	1	4	P0CX24 [147-155]	1	1122.64	High		4900000	54000000
P0CX24	[K].DLKFPLPHR.[V]	1×GlyGly [K3]	1	1	2	P0CX24 [147-155]	1	1236.68	High																			7400000		1300000
P0CX24	[K].NFGVWVR.[Y]		1	1	8	P0CX24 [74-80]	0	877.468	High				260000000	530000000	100000000				400000000		59000000	910000000										12000000
P0CX24	[K].SRYWYFLQK.[L]		1	1	160	P0CX24 [39-47]	1	1290.66	High	320000000	430000000	320000000	58000000	59000000		160000000	210000000	300000000	130000000	11000000	56000000	7800000000	6000000000	6100000000	67000000	16000000	61000000	6400000000	5000000000	3900000000	68000000	53000000	53000000
P0CX24	[R].IFASNEVIAKSR.[Y]	1×GlyGly [K10]	1	1	7	P0CX24 [29-40]	1	1448.79	High													17000000	14000000	18000000	6400000	7700000		4800000		2800000
P0CX24	[R].IFASNEVIAKSR.[Y]		1	1	12	P0CX24 [29-40]	1	1334.74	High	8200000	14000000	19000000	28000000	25000000	17000000	45000000	28000000	42000000	17000000	7300000	7500000
P0CX24	[K].VAEIEKTADVKR.[Q]		1	1	2	P0CX24 [126-137]	2	1358.76	High						1600000			1200000
P0CX24	[K].KASGEIVSINQINEAHPTKVK.[N]		1	1	3	P0CX24 [53-73]	2	2263.24	High	7000000	11000000	12000000
P0CX24	[K].ASGEIVSINQINEAHPTKVK.[N]		1	1	2	P0CX24 [54-73]	1	2135.15	High	38000000		20000000
P0CX24	[R].YWYFLQKLHK.[V]		1	1	6	P0CX24 [41-50]	1	1425.77	High													22000000	14000000	15000000				29000000	23000000	16000000
P0CX24	[K].RQYVKQFLTK.[D]	1×GlyGly [K5; K]	1	1	1	P0CX24 [137-146]	2	1424.8	High																			9500000
P0CX24	[R].MRIFASNEVIAK.[S]		1	1	49	P0CX24 [27-38]	1	1378.75	High	500000000	440000000	430000000		50000000	41000000	190000000	110000000	170000000	64000000	41000000	3100000	23000000	21000000	28000000				30000000	26000000	13000000	20000000	20000000	20000000
P0CX24	[R].MRIFASNEVIAK.[S]	1×Oxidation [M1]	1	1	38	P0CX24 [27-38]	1	1394.75	High	140000000	160000000	210000000	55000000	57000000	48000000		99000000	140000000	44000000	24000000	11000000	14000000	12000000	15000000	4400000	4600000	3900000	5100000	5000000	3000000
P0CX24	[R].RLPTESVPEPKLFR.[M]		1	1	7	P0CX24 [13-26]	2	1668.94	High		5900000			4500000		3700000		13000000	6200000	2500000	4400000
P0CX24	[R].VAAVETLYQDMAARHR.[A]	1×Oxidation [M11]	1	1	3	P0CX24 [100-115]	1	1846.92	High	1900000	8100000	9800000
P0CX24	[R].VAAVETLYQDMAARHR.[A]		1	1	1	P0CX24 [100-115]	1	1830.93	High											310000
P0CX24	[R].RLPTESVPEPK.[L]		1	1	95	P0CX24 [13-23]	1	1252.69	High	230000000	230000000	350000000	5600000000	4000000000	3800000000	3500000000	2900000000	3000000000	2700000000	2100000000	1900000000			8100000	50000000	32000000	28000000	5400000	4200000	1700000
P0CX24	[R].FRSIHILK.[V]		1	1	8	P0CX24 [118-125]	1	1013.63	High				19000000	12000000		8300000		12000000	13000000	3300000								29000000	22000000
P0CX24	[R].LPTESVPEPK.[L]		1	1	16	P0CX24 [14-23]	0	1096.59	High	290000000	360000000	410000000	330000000	310000000	290000000	380000000	150000000	360000000	210000000	51000000	27000000
P0CX24	[R].DVSRVAAVETLYQDMAAR.[H]	1×Oxidation [M15]	1	1	2	P0CX24 [96-113]	1	2010.99	High	960000	2100000
P0CX24	[K].VKKASGEIVSINQINEAHPTK.[V]		1	1	2	P0CX24 [51-71]	2	2263.24	High		18000000	17000000
P0CX24	[K].TFSYKRPSTFY.[-]		1	1	79	P0CX24 [162-172]	1	1396.69	High	240000000	220000000	230000000	22000000	25000000	16000000	88000000	32000000	69000000	16000000	4200000		26000000	22000000	22000000	6000000	7100000	11000000	13000000	12000000	4700000		12000000	13000000
P0CX24	[R].DVSRVAAVETLYQDMAAR.[H]		1	1	8	P0CX24 [96-113]	1	1995	High				2500000	2600000	3500000	480000			2100000	920000	1200000
P0CX24	[K].DLKFPLPHRVQK.[S]		1	1	3	P0CX24 [147-158]	2	1477.86	High		3200000	1600000													1600000
P0CX24	[R].QYVKQFLTK.[D]	1×GlyGly [K4]	1	1	3	P0CX24 [138-146]	1	1268.7	High													2700000	2500000	3500000
P0CX24	[K].KASGEIVSINQINEAHPTK.[V]		1	1	40	P0CX24 [53-71]	1	2036.08	High	2800000000	2800000000	3100000000	220000000	180000000	200000000	430000000	360000000	360000000	140000000	96000000	22000000
P0CX24	[R].QYVKQFLTK.[D]		1	1	5	P0CX24 [138-146]	1	1154.66	High								32000000	64000000	48000000			1200000			9800000
P0CX24	[R].LPTESVPEPKLFR.[M]		1	1	3	P0CX24 [14-26]	1	1512.84	High	19000000	4200000			6800000
P0CX25	[K].KTVAGGAYTVSTAAAATVR.[S]		1	1	94	P0CX25 [62-80]	1	1794.97	High	1200000000	1000000000	790000000		18000000	25000000	160000000	140000000	140000000		11000000
P0CX25	[K].TVAGGAYTVSTAAAATVRSTIRR.[L]		1	1	5	P0CX25 [63-85]	2	2280.24	High		43000000	61000000
P0CX25	[K].TVAGGAYTVSTAAAATVR.[S]		1	1	188	P0CX25 [63-80]	0	1666.88	High	75000000	65000000	130000000	12000000	29000000	13000000	30000000	11000000	35000000	7300000	430000	18000000	6300000	12000000	16000000	3700000	7700000	12000000	4800000	5200000	3500000	5800000	4800000	4600000
P0CX25	[K].TVAGGAYTVSTAAAATVRSTIR.[R]		1	1	8	P0CX25 [63-84]	1	2124.14	High	640000		330000
P0CX25	[K].KVGITGKYGVR.[Y]		1	1	8	P0CX25 [7-17]	2	1177.71	High																	56000					5100000	4400000	1500000
P0CX28	[K].QSGFGGQTKPVFHK.[K]		1	1	5	P0CX28 [47-60]	0	1517.79	High									2600000					410000	1700000	4000000
P0CX28	[K].HFELGGEK.[K]		1	1	1	P0CX28 [90-97]	0	916.452	High																								3800000
P0CX30	[K].RLLGTAFK.[S]		1	1	56	P0CX30 [32-39]	1	905.557	High					160000000	3400000000		350000000	2300000000	620000000	930000000	1600000000	300000000	330000000	440000000	2800000000	1700000000	2100000000	120000000	150000000	59000000	1500000000	1300000000	1000000000
P0CX30	[K].VSGVSLLALWK.[E]		1	1	66	P0CX30 [127-137]	0	1172.7	High	400000000	72000000	46000000	180000000	240000000	28000000	130000000	20000000	99000000	250000000	35000000	6100000	86000000	100000000	110000000	44000000	6700000	85000000	130000000	120000000	44000000	110000000	110000000	100000000
P0CX30	[R].LLGTAFKSSPFGGSSHAK.[G]		1	1	1	P0CX30 [33-50]	1	1791.94	High	84000000
P0CX30	[K].RLLGTAFKSSPFGGSSHAK.[G]		1	1	11	P0CX30 [32-50]	2	1948.04	High	18000000												21000000	16000000	21000000				27000000	24000000	6800000
P0CX32	[K].KFEPTYR.[L]		1	1	5	P0CX32 [84-90]	1	940.489	High																		11000000				10000000	16000000	11000000
P0CX32	[K].SVGFGLVYNSVAEAKKFEPTYR.[L]		1	1	3	P0CX32 [69-90]	2	2462.27	High						630000					93000	2500000
P0CX32	[R].KVISNPLLARK.[Q]		1	1	8	P0CX32 [11-21]	2	1238.79	High				37000000	26000000				5400000	16000000	14000000	10000000				29000000	15000000
P0CX32	[K].VISNPLLAR.[K]		1	1	47	P0CX32 [12-20]	0	982.604	High	69000000	150000000	320000000	210000000	560000000	260000000	470000000	100000000	140000000	380000000	910000000	91000000	5200000	5100000	5500000	42000000	48000000	65000000				40000000	20000000	37000000
P0CX32	[K].VISNPLLARK.[Q]		1	1	5	P0CX32 [12-21]	1	1110.7	High				18000000	13000000		62000000		15000000
P0CX32	[R].KVISNPLLAR.[K]		1	1	28	P0CX32 [11-20]	1	1110.7	High		8200000	13000000	300000000	260000000	190000000	11000000	5800000	31000000	170000000	13000000					100000000	110000000	96000000				5200000	3500000	16000000
P0CX32	[R].KQFVVDVLHPNR.[A]		1	1	31	P0CX32 [21-32]	1	1451.81	High	89000000	37000000	100000000	83000000	98000000	24000000	13000000	6100000	26000000	64000000	42000000	30000000	790000	1400000	2200000	7000000	13000000	7100000		650000		3000000	2600000	6600000
P0CX32	[R].EKLAEVYKAEK.[D]	1×GlyGly [K2]	1	1	22	P0CX32 [42-52]	2	1421.76	High													4400000	3400000	4400000	26000000	13000000	9500000	4100000	4000000	2000000	20000000	14000000	11000000
P0CX32	[R].KVISNPLLAR.[K]	1×GlyGly [K1]	1	1	1	P0CX32 [11-20]	1	1224.74	High																			1800000
P0CX32	[K].DAVSVFGFR.[T]		1	1	25	P0CX32 [53-61]	0	997.51	High	1600000		160000000	260000000	600000000	210000000	150000000	5600000	200000000	420000000	630000000	390000000				1200000	520000	1100000	1400000
P0CX32	[K].SVGFGLVYNSVAEAKK.[F]		1	1	1	P0CX32 [69-84]	1	1668.9	High											820000
P0CX32	[K].QFVVDVLHPNR.[A]		1	1	28	P0CX32 [22-32]	0	1323.72	High	230000000	170000000	270000000	220000000	320000000	150000000	390000000	35000000	55000000	300000000	390000000		3100000	2600000	3300000	2000000			4900000	4700000	3400000
P0CX32	[R].YGLAEKVEKASR.[Q]		1	1	2	P0CX32 [94-105]	2	1350.74	High											860000	530000
P0CX32	[K].QFVVDVLHPNRANVSKDELR.[E]		1	1	2	P0CX32 [22-41]	2	2336.25	High							7700000					24000000
P0CX32	[R].YGLAEKVEK.[A]	1×GlyGly [K6]	1	1	3	P0CX32 [94-102]	1	1150.61	High														1500000					1000000	1600000
P0CX32	[K].SVGFGLVYNSVAEAK.[K]		1	1	29	P0CX32 [69-83]	0	1540.8	High	3700000	2800000	4500000	18000000	45000000	13000000	1700000	9400000	45000000	48000000	65000000	12000000		6300000			2100000	3900000	11000000		21000000		4200000
P0CX32	[R].TQFGGGKSVGFGLVYNSVAEAK.[K]		1	1	1	P0CX32 [62-83]	1	2216.13	High																			1000000
P0CX34	[R].RFVNVTLVNGKR.[R]		1	1	9	P0CX34 [43-54]	2	1402.83	High														280000	410000	5800000	5500000		990000	820000	440000	2400000
P0CX34	[R].RFVNVTLVNGK.[R]		1	1	33	P0CX34 [43-53]	1	1246.73	High	71000000	28000000	87000000	110000000	120000000	77000000	59000000	30000000	49000000	120000000	42000000	24000000	32000000	26000000	30000000	50000000	53000000	55000000	71000000	66000000	14000000	17000000	7800000	15000000
P0CX34	[K].RLLYTR.[R]		1	1	1	P0CX34 [37-42]	1	821.499	High																								17000000
P0CX34	[R].FVNVTLVNGK.[R]		1	1	13	P0CX34 [44-53]	0	1090.63	High					120000000	14000000				140000000	1200000	24000000					6300000	8800000				6900000	4100000	6800000
P0CX36	[R].TIRYPDPNIKVNDTVK.[I]		1	1	18	P0CX36 [146-161]	2	1873.02	High	79000000	96000000	110000000	17000000	12000000	16000000	32000000		14000000	18000000	6500000	2500000
P0CX36	[K].GIKLSIAEER.[D]		1	1	3	P0CX36 [243-252]	1	1115.64	High				17000000	11000000					6300000
P0CX36	[K].ITDFIKFDAGK.[L]		1	1	12	P0CX36 [169-179]	1	1254.67	High			120000000		31000000		160000000		840000	85000000											620000
P0CX36	[R].HDGGFDLVHIK.[D]		1	1	18	P0CX36 [201-211]	0	1237.63	High	190000000	180000000	260000000		230000000	140000000	210000000	27000000	160000000	230000000	280000000	45000000	2400000	1900000	3000000				1400000		610000
P0CX36	[K].FDAGKLVYVTGGR.[N]		1	1	2	P0CX36 [175-187]	1	1382.74	High			4800000								7000000
P0CX36	[K].DSLDNTFVTR.[L]		1	1	16	P0CX36 [212-221]	0	1167.56	High	28000000		20000000	30000000	130000000	33000000	55000000	42000000	49000000	120000000	260000000	200000000
P0CX36	[K].LRESLPLIVFLR.[N]		1	1	86	P0CX36 [38-49]	1	1455.9	High	7400000	6500000	150000000	43000000	110000000	76000000	36000000	17000000	17000000	540000000	170000000	520000000	59000000	49000000	58000000	21000000	5200000	29000000	46000000	41000000	17000000	59000000	37000000	44000000
P0CX36	[R].LNNVFVIGEQGKPYISLPK.[G]		1	1	38	P0CX36 [222-240]	0	2116.18	High	70000000	9300000	62000000	170000000	130000000	130000000	260000000	57000000	150000000	170000000	200000000	160000000		1700000		25000000	17000000	30000000	2800000	2800000		25000000	26000000	22000000
P0CX36	[K].LSGCYAPRPSAGPHK.[L]	1×Carbamidomethyl [C4]	1	1	4	P0CX36 [23-37]	0	1597.79	High																2300000	8000000	560000
P0CX36	[K].IDLASGKITDFIK.[F]	1×GlyGly [K7; K]	1	1	6	P0CX36 [162-174]	1	1534.85	High														13000000	14000000			800000			990000	2300000
P0CX36	[K].VRTDTTYPAGFMDVITLDATNENFR.[L]		1	1	10	P0CX36 [76-100]	1	2847.36	High		230000			6600000	810000				10000000	810000	590000
P0CX36	[R].ITDEEASYKLGK.[V]		1	1	27	P0CX36 [114-125]	1	1353.69	High				650000000	520000000	480000000	340000000	260000000	380000000	300000000	11000000	210000000
P0CX36	[K].KGVPYVVTHDGR.[T]	1×GlyGly [K1]	1	1	1	P0CX36 [134-145]	1	1441.75	High
P0CX36	[K].KGVPYVVTHDGR.[T]		1	1	92	P0CX36 [134-145]	1	1327.71	High				48000000	72000000	420000000	19000000	30000000	190000000	29000000	75000000	150000000	20000000	26000000	39000000	400000000	260000000	230000000	6900000	11000000	5900000	410000000	330000000	180000000
P0CX36	[K].GVPYVVTHDGR.[T]		1	1	71	P0CX36 [135-145]	0	1199.62	High	6900000	7900000	9700000	5600000000	4500000000	4000000000	1900000000	1300000000	2100000000	2900000000	2200000000	1800000000				190000000	27000000	31000000	10000000	8500000	3500000
P0CX36	[R].TDTTYPAGFMDVITLDATNENFR.[L]		1	1	13	P0CX36 [78-100]	0	2592.19	High	320000			520000	4600000		420000	120000	140000	900000	170000	200000
P0CX36	[K].ITDFIKFDAGK.[L]	1×GlyGly [K6]	1	1	1	P0CX36 [169-179]	1	1368.72	High																						2200000
P0CX36	[K].FDAGKLVYVTGGR.[N]	1×GlyGly [K5]	1	1	2	P0CX36 [175-187]	1	1496.79	High														3600000							5100000
P0CX36	[R].NLGRIGTIVHK.[E]		1	1	2	P0CX36 [188-198]	1	1207.73	High					7100000					3600000
P0CX36	[R].FAVHRITDEEASYK.[L]		1	1	21	P0CX36 [109-122]	1	1665.82	High	41000000	68000000	74000000	30000000	30000000	47000000	34000000	23000000	27000000	19000000	5800000	5100000
P0CX36	[K].VNDTVKIDLASGK.[I]		1	1	23	P0CX36 [156-168]	1	1359.75	High	110000000	110000000	180000000	130000000	140000000	120000000	210000000	130000000	180000000	140000000	62000000	18000000	280000						450000	320000	230000
P0CX36	[R].TIRYPDPNIK.[V]		1	1	113	P0CX36 [146-155]	1	1216.67	High	280000000	250000000	600000000	3100000000	3200000000	1700000000	2000000000	1200000000	1900000000	2700000000	280000000	730000000	180000000	170000000	250000000	350000000	460000000	530000000	91000000	75000000	43000000	120000000	100000000	82000000
P0CX36	[K].ERHDGGFDLVHIK.[D]		1	1	17	P0CX36 [199-211]	1	1522.78	High	29000000	37000000	50000000	75000000	92000000	69000000	45000000		39000000	130000000	58000000	13000000
P0CX36	[K].GIKLSIAEERDR.[R]		1	1	6	P0CX36 [243-254]	2	1386.77	High				58000000	37000000	19000000			32000000		14000000	11000000
P0CX36	[R].ESLPLIVFLR.[N]		1	1	15	P0CX36 [40-49]	0	1186.72	High	14000000	24000000	9700000		490000000	280000000		21000000	56000000	140000000		95000000				2000000		5600000	800000	110000				7200000
P0CX36	[R].YPDPNIKVNDTVK.[I]		1	1	4	P0CX36 [149-161]	1	1502.78	High		19000000
P0CX36	[R].LVYDVKGR.[F]	1×GlyGly [K6]	1	1	1	P0CX36 [101-108]	1	1063.59	High																1500000
P0CX36	[K].LVYVTGGRNLGR.[I]		1	1	28	P0CX36 [180-191]	1	1304.74	High	17000000	28000000	34000000	180000000	170000000	140000000	130000000	97000000	140000000	120000000	53000000	42000000	18000000	16000000		78000000	82000000	81000000	1800000		1000000	13000000	10000000	10000000
P0CX36	[K].LVYVTGGR.[N]		1	1	9	P0CX36 [180-187]	0	864.494	High						11000000												600000000		160000000		210000000	160000000	150000000
P0CX36	[R].LAAPHHWLLDK.[L]		1	1	48	P0CX36 [12-22]	0	1300.72	High	580000000	550000000	1100000000	610000000	720000000	340000000	760000000	270000000	560000000	590000000	150000000	230000000	95000000	77000000	100000000	63000000	70000000	40000000	160000000	140000000	33000000	21000000	6800000	11000000
P0CX36	[K].RLAAPHHWLLDK.[L]		1	1	21	P0CX36 [11-22]	1	1456.82	High													16000000	11000000	15000000	9200000	13000000		21000000	14000000	5300000
P0CX37	[R].EAAAEYAQLLAK.[R]		1	1	19	P0CX37 [203-214]	0	1277.67	High	140000000	190000000	180000000	250000000	270000000	420000000	180000000	230000000	310000000	220000000	270000000	660000000
P0CX37	[R].KFFGLSKEDDVR.[D]		1	1	5	P0CX37 [143-154]	2	1440.75	High	14000000	21000000	24000000	43000000	43000000
P0CX37	[K].ISGGNDKQGFPMK.[Q]		1	1	4	P0CX37 [52-64]	1	1378.68	High				2500000		13000000				2200000
P0CX37	[R].GAIVGPDLAVLALVIVK.[K]		1	1	15	P0CX37 [99-115]	0	1648.04	High	550000	170000		1200000	3200000			3500000		2700000	4600000	5700000
P0CX37	[K].TFEIDDEHRIR.[V]		1	1	87	P0CX37 [15-25]	1	1430.7	High	310000000	370000000	460000000	2700000000	2300000000	1900000000	1900000000	1400000000	1700000000	1600000000	1300000000	1200000000	95000000	80000000	100000000	130000000	140000000	110000000	46000000	32000000	20000000	37000000	29000000	24000000
P0CX37	[R].GAIVGPDLAVLALVIVKKGEQELEGLTDTTVPK.[R]		1	1	5	P0CX37 [99-131]	2	3373.92	High				7400000	11000000					8600000
P0CX37	[K].LNISYPVNGSQK.[T]		1	1	3	P0CX37 [3-14]	0	1319.7	High				4100000			6200000					3200000
P0CX37	[K].FFGLSKEDDVRDFVIR.[R]		1	1	14	P0CX37 [144-159]	2	1943	High	6000000	1000000	5100000	11000000	24000000		13000000	19000000	1200000	17000000	15000000	2000000
P0CX37	[K].TFEIDDEHR.[I]		1	1	92	P0CX37 [15-23]	0	1161.52	High				76000000	100000000	1300000000	70000000	110000000	570000000	220000000	310000000	520000000	75000000	93000000	130000000	170000000	140000000	210000000	45000000	58000000	23000000	130000000	120000000	100000000
P0CX37	[K].KGEQELEGLTDTTVPK.[R]		1	1	20	P0CX37 [116-131]	1	1744.9	High	400000000	440000000	410000000	85000000	160000000	190000000	290000000	310000000	300000000	200000000		120000000
P0CX37	[K].EDDVRDFVIR.[R]		1	1	6	P0CX37 [150-159]	1	1263.63	High					99000000					81000000	91000000	52000000
P0CX37	[R].KFFGLSK.[E]		1	1	11	P0CX37 [143-149]	1	826.482	High						140000000			47000000	53000000	54000000			8600000	11000000	56000000	46000000	53000000
P0CX37	[K].RIGQEVDGEAVGDEFK.[G]		1	1	23	P0CX37 [31-46]	1	1748.84	High	960000000	750000000	540000000	170000000	260000000	340000000	440000000	630000000	450000000	310000000	55000000	27000000
P0CX37	[K].EDDVRDFVIRR.[E]		1	1	12	P0CX37 [150-160]	2	1419.73	High	690000000	610000000	610000000	290000000	310000000	260000000	450000000	180000000		300000000	7300000	190000000
P0CX37	[K].QGVLLPTR.[I]		1	1	23	P0CX37 [65-72]	0	883.536	High				1500000000	1900000000	1600000000	1400000000	950000000	1200000000	1600000000	800000000	400000000	3000000	3100000	3900000	35000000	10000000	93000000	730000	670000		10000000	10000000	10000000
P0CX37	[R].IGQEVDGEAVGDEFKGYVFK.[I]		1	1	2	P0CX37 [32-51]	1	2187.06	High					3900000			1700000
P0CX37	[K].KGEQELEGLTDTTVPKR.[L]		1	1	13	P0CX37 [116-132]	2	1901	High	120000000	110000000	170000000	19000000	19000000		19000000	16000000	16000000		13000000	5500000
P0CX37	[K].FFGLSKEDDVR.[D]		1	1	13	P0CX37 [144-154]	1	1312.65	High	73000000				110000000	61000000	110000000	40000000	86000000	130000000	74000000	41000000
P0CX37	[R].IRVFFDK.[R]		1	1	7	P0CX37 [24-30]	1	924.53	High						51000000	66000000	40000000	57000000	75000000	44000000	7700000
P0CX39	[R].IETGNFSWASEGISKK.[T]		1	1	22	P0CX39 [60-75]	1	1753.88	High	100000000	69000000	89000000		6500000	1100000	59000000	62000000	100000000	97000000	550000000	290000000
P0CX39	[K].AAIVQIDATPFR.[Q]		1	1	25	P0CX39 [99-110]	0	1301.72	High	35000000	93000	22000000	170000000	200000000	23000000	19000000	26000000	120000000	190000000	52000000	190000000		11000000	12000000	2700000		4800000	16000000	15000000	12000000
P0CX39	[K].FELGRQPANTK.[I]		1	1	24	P0CX39 [27-37]	1	1260.67	High				29000000	220000000	1400000000	94000000	180000000	720000000	270000000	480000000	690000000				28000000	17000000	170000000				160000000
P0CX39	[R].KFELGRQPANTK.[I]		1	1	10	P0CX39 [26-37]	2	1388.76	High															1200000		30000000	43000000				75000000	62000000	33000000
P0CX39	[R].QWFEAHYGQTLGK.[K]		1	1	33	P0CX39 [111-123]	0	1564.75	High	110000000	93000000	120000000		150000000	80000000		25000000	80000000	160000000	360000000	98000000	13000000	8500000	8300000				18000000	14000000	7900000
P0CX39	[R].IAGVVYHPSNNELVR.[T]		1	1	44	P0CX39 [78-92]	0	1667.89	High	3500000000	2800000000	3000000000	880000000	1100000000	960000000	1200000000	890000000	920000000	1100000000	150000000	1100000000					45000000	59000000				24000000	20000000	23000000
P0CX39	[K].AAIVQIDATPFRQWFEAHYGQTLGK.[K]		1	1	34	P0CX39 [99-123]	1	2847.46	High			880000	6300000	76000000	9400000	13000000	180000	730000	100000000	3600000	3200000	48000000	38000000	36000000	15000000		4200000	43000000	20000000		18000000	9900000	2500000
P0CX39	[K].FELGRQPANTKIGAK.[R]		1	1	2	P0CX39 [27-41]	2	1629.91	High							7700000		7800000
P0CX39	[K].IESSVESQFSAGR.[L]		1	1	70	P0CX39 [152-164]	0	1396.67	High	280000000	260000000	390000000	94000000	91000000	110000000	150000000	76000000	130000000	110000000	270000000	26000000
P0CX39	[R].IETGNFSWASEGISK.[K]		1	1	3	P0CX39 [60-74]	0	1625.78	High						7400000		9200000			28000000
P0CX39	[R].ALRIETGNFSWASEGISKK.[T]		1	1	3	P0CX39 [57-75]	2	2094.1	High	6400000				9600000
P0CX39	[K].TRIAGVVYHPSNNELVR.[T]		1	1	18	P0CX39 [76-92]	1	1925.04	High	39000000	26000000	40000000				35000000	23000000	30000000	24000000		13000000								8100000	6700000
P0CX42	[R].ISLGLPVGAIMNCADNSGAR.[N]	1×Carbamidomethyl [C13]	1	1	1	P0CX42 [13-32]	0	2016	High	1500000
P0CX42	[R].LPAASLGDMVMATVK.[K]	1×Oxidation [M9; M]	1	1	1	P0CX42 [49-63]	0	1519.79	High		4800000
P0CX42	[K].KVMPAIVVR.[Q]	1×Oxidation [M3]	1	1	161	P0CX42 [72-80]	1	1028.63	High	810000			58000000	13000000	5100000	53000000	52000000	52000000	8800000		4700000	30000000	27000000	49000000	6000000	170000000	82000000	8800000	9100000	1600000	18000000	32000000	34000000
P0CX42	[K].GSGSRLNRLPAASLGDMVMATVK.[K]		1	1	1	P0CX42 [41-63]	2	2331.23	High							2200000
P0CX42	[R].LPAASLGDMVMATVK.[K]	2×Oxidation [M9; M11]	1	1	1	P0CX42 [49-63]	0	1535.78	High			3000000
P0CX42	[K].KVMPAIVVRQAK.[S]		1	1	1	P0CX42 [72-83]	2	1339.82	High										1600000
P0CX42	[R].LPAASLGDMVMATVK.[K]		1	1	28	P0CX42 [49-63]	0	1503.79	High	87000000	83000000	82000000		100000000	660000	21000000	47000000	59000000	78000000	630000	8300000
P0CX42	[R].LNRLPAASLGDMVMATVK.[K]	2×Oxidation [M12; M14]	1	1	3	P0CX42 [46-63]	1	1919.01	High	21000000	15000000	18000000
P0CX42	[K].VMPAIVVRQAK.[S]	1×Oxidation [M2]	1	1	1	P0CX42 [73-83]	1	1227.72	High							630000
P0CX42	[R].LNRLPAASLGDMVMATVKK.[G]		1	1	32	P0CX42 [46-64]	2	2015.11	High	1200000	2000000	270000	22000000	30000000	8900000	43000000	170000000	110000000	52000000	51000000	110000000			7100000	18000000	1700000	4700000	3400000	2600000	2200000	4000000	2300000	3900000
P0CX42	[R].LNRLPAASLGDMVMATVK.[K]	1×Oxidation [M]	1	1	64	P0CX42 [46-63]	1	1903.01	High	43000000	41000000	17000000	5500000	2800000	15000000	14000000	19000000	24000000	6800000	20000000	19000000									370000
P0CX42	[R].LNRLPAASLGDMVMATVK.[K]		1	1	55	P0CX42 [46-63]	1	1887.02	High	84000000	120000000	48000000	190000000	300000000	140000000	180000000	180000000	4900000	430000000	420000000	560000000	620000	1300000	1400000	5700000	530000	4500000	770000	1000000		5700000	1700000	2100000
P0CX42	[R].LPAASLGDMVMATVKK.[G]	1×Oxidation [M]	1	1	4	P0CX42 [49-64]	1	1647.88	High	9300000	13000000	13000000				700000
P0CX42	[R].KKVMPAIVVR.[Q]	1×Oxidation [M4]	1	1	19	P0CX42 [71-80]	2	1156.72	High													130000	180000		1800000	1500000	4000000
P0CX42	[R].LNRLPAASLGDMVMATVKK.[G]	2×Oxidation [M12; M14]	1	1	16	P0CX42 [46-64]	2	2047.1	High	220000000	67000000	240000000				16000000						38000000	37000000	47000000	8000000	11000000				4200000
P0CX42	[R].NLYIIAVK.[G]		1	1	80	P0CX42 [33-40]	0	933.577	High	3200000000	1600000000	2100000000	620000000	1600000000	460000000	1200000000	570000000	2200000000	1100000000		800000000	5200000000	4800000000	5100000000	91000000	57000000	130000000	4800000000	4400000000	4200000000	120000000	100000000	130000000
P0CX42	[R].LNRLPAASLGDMVMATVKK.[G]	1×Oxidation [M]	1	1	17	P0CX42 [46-64]	2	2031.11	High		1300000	3900000				9000000	17000000	930000			13000000	1100000	46000000	42000000					1400000
P0CX42	[R].KKVMPAIVVR.[Q]		1	1	10	P0CX42 [71-80]	2	1140.73	High							2300000									80000000	38000000	22000000	5000000	4600000		50000000	32000000	22000000
P0CX42	[K].VMPAIVVR.[Q]		1	1	9	P0CX42 [73-80]	0	884.539	High	1300000000	1200000000	1700000000				3000000000		2100000000							210000000		400000000				200000000
P0CX42	[K].KVMPAIVVR.[Q]		1	1	47	P0CX42 [72-80]	1	1012.63	High	35000000	34000000	47000000	1600000000	1500000000	1100000000	1900000000	1200000000	1900000000	1100000000	820000000	650000000	330000000	270000000	310000000	640000000	460000000	410000000
P0CX42	[R].LPAASLGDMVMATVKK.[G]		1	1	21	P0CX42 [49-64]	1	1631.89	High	140000000	83000000	26000000		85000000	31000000	6500000	31000000	78000000	43000000	37000000	14000000	13000000	8900000	9200000				5500000	4700000	3200000
P0CX42	[R].NLYIIAVKGSGSR.[L]		1	1	3	P0CX42 [33-45]	1	1377.78	High	2800000	4400000
P0CX42	[K].VMPAIVVR.[Q]	1×Oxidation [M2]	1	1	22	P0CX42 [73-80]	0	900.534	High					120000000		160000000			89000000				18000000	24000000				2800000	3000000	1200000
P0CX43	[K].AGKFPTPVSHNDDLYGK.[V]		1	1	44	P0CX43 [131-147]	1	1845.91	High	380000000	580000000	560000000	610000000	570000000	570000000	140000000	88000000	120000000	270000000	120000000	98000000				14000000	14000000	11000000
P0CX43	[K].FPTPVSHNDDLYGK.[V]		1	1	11	P0CX43 [134-147]	0	1589.76	High	130000000	110000000	110000000	29000000	48000000	28000000	18000000	6000000	8400000	27000000		13000000
P0CX43	[K].YNAFIASEVLIK.[Q]		1	1	6	P0CX43 [107-118]	0	1367.76	High						1000000	380000	23000		890000		1100000
P0CX43	[K].KNWQNVGSLVVK.[S]		1	1	25	P0CX43 [196-207]	1	1371.77	High	91000000	72000000	66000000	6900000			25000000	9500000	13000000		27000000	10000000	8600000	7700000	8600000	9300000	8900000	10000000	3100000	3000000	1400000
P0CX43	[K].SSMGPAFRLY.[-]		1	1	1	P0CX43 [208-217]	1	1128.55	High						2400000
P0CX43	[K].KYNAFIASEVLIK.[Q]		1	1	3	P0CX43 [106-118]	1	1495.85	High					1300000						6200000
P0CX43	[R].LLGPQLSK.[A]		1	1	13	P0CX43 [123-130]	0	855.53	High				2500000000	2600000000	1900000000				1400000000			23000000		25000000	510000000	500000000	670000000				96000000	41000000	89000000
P0CX43	[R].NFLETVELQVGLK.[N]		1	1	16	P0CX43 [27-39]	0	1489.83	High				5200000	6300000	1500000				1500000	2000000	1600000
P0CX43	[K].SSMGPAFR.[L]	1×Oxidation [M3]	1	1	2	P0CX43 [208-215]	0	868.398	High																		44000000
P0CX43	[K].RNFLETVELQVGLK.[N]		1	1	7	P0CX43 [26-39]	1	1645.93	High				1500000	7900000	280000				3200000		560000
P0CX43	[K].NWQNVGSLVVK.[S]		1	1	5	P0CX43 [197-207]	0	1243.68	High	18000000	21000000	12000000								7800000	6100000
P0CX43	[R].STIKFQLK.[K]		1	1	3	P0CX43 [153-160]	1	964.583	High																			14000000	12000000	8700000
P0CX46	[K].TRGVAMNPVDHPHGGGNHQHIGK.[A]	1×Oxidation [M6]	1	1	38	P0CX46 [199-221]	1	2432.17	High													8100000	36000000	58000000	35000000	6300000	1100000	1300000	12000000	7800000	23000000	12000000	7100000
P0CX46	[R].LREEIFIANEGVHTGQFIYAGKK.[A]		1	1	1	P0CX46 [71-93]	2	2620.39	High
P0CX46	[K].VVFRDPYKYR.[L]		1	1	12	P0CX46 [61-70]	2	1342.73	High	29000000	45000000	66000000	120000000			120000000						4100000	3100000	4400000		22000000
P0CX46	[R].ASGNYVIIIGHNPDENKTR.[V]		1	1	19	P0CX46 [129-147]	1	2098.07	High	690000000	600000000	660000000	14000000	13000000		76000000	64000000	59000000	7000000	13000000									38000000
P0CX46	[K].ASLNVGNVLPLGSVPEGTIVSNVEEKPGDRGALAR.[A]		1	1	3	P0CX46 [94-128]	1	3515.88	High		240000
P0CX46	[R].ASGNYVIIIGHNPDENKTRVR.[L]		1	1	5	P0CX46 [129-149]	2	2353.24	High	15000000	18000000	17000000											1900000
P0CX46	[R].EEIFIANEGVHTGQFIYAGK.[K]		1	1	2	P0CX46 [73-92]	0	2223.11	High							410000				440000
P0CX46	[K].ASLNVGNVLPLGSVPEGTIVSNVEEKPGDR.[G]		1	1	25	P0CX46 [94-123]	0	3047.6	High	140000000	34000000	330000000			110000000	110000000	140000000	35000000	620000	22000000
P0CX46	[K].KASLNVGNVLPLGSVPEGTIVSNVEEKPGDRGALAR.[A]		1	1	1	P0CX46 [93-128]	2	3643.98	High									920000
P0CX46	[K].GAGSIFTSHTR.[L]		1	1	61	P0CX46 [11-21]	0	1133.57	High				51000000	86000000	920000000	52000000	100000000	590000000	110000000	220000000	390000000	64000000	95000000	100000000	570000000	370000000	380000000	14000000	22000000	7900000	330000000	200000000	190000000
P0CX46	[K].AGLIAARRTGLLR.[G]		1	1	8	P0CX46 [235-247]	2	1367.86	High			63000000	35000000					34000000				47000000	56000000	85000000					13000000
P0CX46	[R].KGAGSIFTSHTRLR.[Q]		1	1	12	P0CX46 [10-23]	2	1530.85	High													11000000	1700000	12000000				3600000	2800000	1400000
P0CX46	[R].GIVKQIVHDSGR.[G]		1	1	6	P0CX46 [43-54]	1	1308.74	High														960000		7900000	4800000					2700000	1700000
P0CX46	[K].TRGVAMNPVDHPHGGGNHQHIGK.[A]		1	1	70	P0CX46 [199-221]	1	2416.18	High													6100000	7000000	16000000	60000000	13000000		3400000	5100000	4300000	7600000	2200000	310000
P0CX46	[R].GAVSGQKAGLIAAR.[R]		1	1	6	P0CX46 [228-241]	1	1298.75	High						6100000		3500000	6700000				2800000	2800000
P0CX46	[R].TLDYAERHGYIR.[G]		1	1	2	P0CX46 [31-42]	1	1493.75	High								3900000
P0CX46	[R].GVAMNPVDHPHGGGNHQHIGK.[A]	1×Oxidation [M4]	1	1	97	P0CX46 [201-221]	0	2175.03	High													40000000	130000000	230000000	110000000	33000000	9700000	5000000	37000000	23000000	75000000	46000000	28000000
P0CX46	[R].ASGNYVIIIGHNPDENK.[T]		1	1	40	P0CX46 [129-145]	0	1840.92	High	2000000000	2400000000	2000000000	260000000	360000000	470000000	510000000	400000000	510000000	310000000	630000000	73000000	720000000	570000000	650000000		17000000		490000000	420000000	380000000	12000000
P0CX46	[K].KASLNVGNVLPLGSVPEGTIVSNVEEKPGDR.[G]		1	1	16	P0CX46 [93-123]	1	3175.7	High	4200000	2600000	3000000		5300000	15000000	2600000	2200000	3800000	11000000	14000000
P0CX46	[R].GVIGVIAGGGRVDKPLLK.[A]		1	1	38	P0CX46 [164-181]	1	1749.07	High	960000000	650000000	580000000	150000000	170000000	130000000	240000000	580000000	200000000	180000000	32000000	810000000	190000000	150000000	150000000	48000000	54000000	17000000		52000000	33000000	30000000	21000000	15000000
P0CX46	[R].LREEIFIANEGVHTGQFIYAGK.[K]		1	1	12	P0CX46 [71-92]	1	2492.29	High			180000					590000				8500000
P0CX46	[K].LRTLDYAER.[H]		1	1	19	P0CX46 [29-37]	1	1136.61	High				930000000	660000000	310000000	330000000	330000000	460000000	390000000	230000000	170000000
P0CX46	[K].VVFRDPYK.[Y]		1	1	44	P0CX46 [61-68]	1	1023.56	High	5400000		11000000	2600000000	2000000000	410000000	1300000000	340000000	1300000000	1200000000	600000000	140000000	28000000	25000000	35000000	180000000	140000000	170000000	3200000	2800000	920000	65000000	27000000	18000000
P0CX46	[R].KGAGSIFTSHTR.[L]		1	1	11	P0CX46 [10-21]	1	1261.66	High																	38000000	71000000				130000000	110000000	35000000
P0CX46	[R].GVAMNPVDHPHGGGNHQHIGK.[A]		1	1	90	P0CX46 [201-221]	0	2159.03	High					18000000	16000000						1300000	280000000	220000000	340000000	440000000	120000000	16000000	88000000	97000000	69000000	40000000	16000000	8600000
P0CX46	[K].GAGSIFTSHTRLR.[Q]		1	1	18	P0CX46 [11-23]	1	1402.75	High								46000000	51000000				21000000	18000000	20000000	18000000	12000000		26000000	24000000	13000000
P0CX46	[R].GVIGVIAGGGR.[V]		1	1	70	P0CX46 [164-174]	0	955.568	High	1400000000	1400000000	1800000000	530000000	1100000000	440000000	1300000000	970000000	370000000	980000000	240000000	17000000	430000000	410000000	470000000	310000000	290000000	470000000	230000000	220000000	110000000	230000000	230000000	260000000
P0CX48	[K].RWYKNAGLGFK.[T]		1	1	6	P0CX48 [33-43]	2	1339.73	High							2400000	1300000					1800000						5200000	4100000	2100000
P0CX48	[K].TAIEGSYIDKK.[C]		1	1	50	P0CX48 [47-57]	1	1224.65	High				45000000	65000000	700000000	35000000	45000000	390000000	93000000	140000000	210000000	29000000	40000000	60000000	100000000	83000000	89000000	23000000	34000000	14000000	64000000	52000000	49000000
P0CX48	[K].KCPFTGLVSIR.[G]	1×Carbamidomethyl [C2]	1	1	2	P0CX48 [57-67]	1	1277.7	High																				2700000	2000000
P0CX48	[K].TVRFNVVKVSAAAGK.[A]		1	1	1	P0CX48 [134-148]	2	1546.91	High		4300000
P0CX48	[R].GKILTGTVVSTK.[M]	1×GlyGly [K2]	1	1	1	P0CX48 [68-79]	1	1317.77	High																			890000
P0CX48	[R].AYLHYIPK.[Y]		1	1	21	P0CX48 [89-96]	0	1004.56	High	12000000	14000000	21000000	1400000000	910000000	420000000	790000000	360000000	840000000	740000000	290000000	170000000	100000000	99000000	120000000	370000000	280000000	260000000
P0CX48	[R].GKILTGTVVSTK.[M]		1	1	56	P0CX48 [68-79]	1	1203.73	High				73000000	63000000	57000000	35000000	48000000	110000000	60000000	59000000	39000000	16000000	15000000	16000000	110000000	61000000	56000000	14000000	12000000	4000000	42000000	36000000	26000000
P0CX48	[R].FNVVKVSAAAGK.[A]		1	1	15	P0CX48 [137-148]	1	1190.69	High			1700000	27000000	24000000	15000000	9300000		10000000	16000000		7400000							2100000	2200000	1200000
P0CX48	[R].AYLHYIPKYNR.[Y]		1	1	2	P0CX48 [89-99]	1	1437.76	High		5100000	5200000
P0CX48	[K].TAIEGSYIDKK.[C]	1×GlyGly [K]	1	1	4	P0CX48 [47-57]	1	1338.69	High																	7600000	6800000
P0CX48	[R].AFQKQPHIFNNPK.[V]		1	1	18	P0CX48 [12-24]	1	1568.83	High				24000000	20000000	22000000	7600000		35000000	7600000	13000000	9000000				12000000	6800000
P0CX48	[R].RAYLHYIPK.[Y]		1	1	72	P0CX48 [88-96]	1	1160.66	High	2400000	8600000	13000000	1100000000	890000000	650000000	410000000	340000000	600000000	550000000	460000000	360000000	290000000	330000000	380000000	790000000	470000000	170000000	510000000	420000000	130000000	310000000	150000000	160000000
P0CX48	[K].ILTGTVVSTKMHR.[T]	1×Oxidation [M11]	1	1	5	P0CX48 [70-82]	1	1458.81	High					1600000	2100000			1800000			870000
P0CX48	[K].TPKTAIEGSYIDKK.[C]		1	1	1	P0CX48 [44-57]	2	1550.84	High												470000
P0CX48	[K].ILTGTVVSTKMHR.[T]		1	1	11	P0CX48 [70-82]	1	1442.81	High				37000000	30000000	32000000	23000000	15000000	27000000	22000000	17000000	16000000							630000	630000
P0CX48	[K].TAIEGSYIDK.[K]		1	1	27	P0CX48 [47-56]	0	1096.55	High				460000000	420000000	400000000	260000000	160000000	210000000	280000000	130000000	92000000	6000000	5800000	8000000	15000000	18000000	33000000	3300000	2800000	2300000	4900000	5500000	5700000
P0CX48	[R].HKNVPVHVSPAFR.[V]		1	1	10	P0CX48 [104-116]	1	1487.82	High													3400000	3200000	2500000	3500000			3500000	1900000
P0CX48	[K].ILTGTVVSTK.[M]		1	1	55	P0CX48 [70-79]	0	1018.61	High	10000000	18000000	21000000	3400000000	2900000000	2400000000	2100000000	1500000000	2200000000	2300000000	1100000000	890000000	81000000	76000000	91000000	500000000	460000000	610000000	40000000	33000000	24000000	85000000	74000000	76000000
P0CX48	[K].CPFTGLVSIR.[G]	1×Carbamidomethyl [C1]	1	1	2	P0CX48 [58-67]	0	1149.61	High								1300000			3700000
P0CX48	[R].WYKNAGLGFK.[T]		1	1	2	P0CX48 [34-43]	1	1183.63	High														810000	1200000
P0CX48	[K].NAGLGFKTPK.[T]	1×GlyGly [K7]	1	1	3	P0CX48 [37-46]	1	1146.63	High													1700000	2000000	3100000
P0CX48	[K].NAGLGFKTPK.[T]		1	1	3	P0CX48 [37-46]	1	1032.58	High									64000000			21000000								2200000
P0CX48	[K].NVPVHVSPAFR.[V]		1	1	114	P0CX48 [106-116]	0	1222.67	High	3200000000	3500000000	5000000000	7400000000	7100000000	5700000000	6100000000	4500000000	5800000000	5900000000	3300000000	2000000000	78000000	72000000	97000000	710000000	910000000	920000000	29000000	28000000	18000000	220000000	190000000	190000000
P0CX49	[K].INRPPVSVSR.[I]		1	1	20	P0CX49 [57-66]	0	1124.65	High					540000000	340000000			400000000	140000000			120000000	120000000	120000000	630000000	290000000	270000000				200000000	130000000	120000000
P0CX49	[K].LYTFLAR.[R]		1	1	26	P0CX49 [32-38]	0	883.504	High	210000000	230000000	560000000		110000000		130000000	3600000	170000000	44000000			31000000	28000000	34000000				13000000	14000000	12000000			6200000
P0CX49	[R].IFEFPKTTVAALR.[F]		1	1	8	P0CX49 [93-105]	1	1492.85	High			1500000	440000	21000000	2000000			760000	15000000	4900000
P0CX49	[K].LYTFLARR.[T]		1	1	8	P0CX49 [32-39]	1	1039.6	High									51000000				37000000	34000000	42000000				27000000	27000000	6700000
P0CX49	[K].GQNTLILR.[G]		1	1	57	P0CX49 [134-141]	0	914.542	High				430000000	580000000	3000000000	570000000	780000000	2200000000	1100000000	870000000	890000000	170000000	160000000	190000000	660000000	430000000	650000000	25000000	22000000	16000000	110000000	87000000	89000000
P0CX49	[R].ALKQEGAANKTVVVVGTVTDDAR.[I]		1	1	3	P0CX49 [70-92]	2	2342.27	High	80000000	52000000	4900000
P0CX49	[K].TVVVVGTVTDDAR.[I]		1	1	168	P0CX49 [80-92]	0	1331.72	High	880000000	1100000000	1200000000	61000000	120000000	100000000	290000000	140000000	150000000	100000000	56000000	18000000	170000000	130000000	150000000			32000000	250000000	240000000	140000000	18000000	26000000	31000000
P0CX49	[K].TVVVVGTVTDDARIFEFPK.[T]		1	1	1	P0CX49 [80-98]	1	2093.13	High							1100000
P0CX49	[K].AGGECITLDQLAVR.[A]	1×Carbamidomethyl [C5]	1	1	9	P0CX49 [117-130]	0	1502.76	High			7900000	1800000	2000000	5300000	3700000		3600000	2200000	6500000	1500000
P0CX49	[K].TTVAALRFTAGAR.[A]		1	1	3	P0CX49 [99-111]	1	1334.75	High	46000000	32000000	30000000
P0CX49	[K].INRPPVSVSRIAR.[A]		1	1	11	P0CX49 [57-69]	1	1464.88	High				66000000	42000000		58000000	39000000		21000000			24000000		26000000	42000000	33000000			13000000			11000000
P0CX49	[K].GQNTLILRGPR.[N]		1	1	9	P0CX49 [134-144]	1	1224.72	High				38000000	34000000	19000000	93000000	55000000	88000000	23000000	18000000	14000000
P0CX49	[R].RTDAPFNKVVLK.[A]		1	1	43	P0CX49 [39-50]	2	1387.81	High	64000000	74000000	100000000	160000000	130000000	85000000	500000000	270000000	520000000	69000000	50000000	39000000	67000000	61000000	92000000	92000000	79000000	38000000	24000000	24000000	16000000	47000000	37000000	31000000
P0CX49	[R].APKGQNTLILR.[G]		1	1	5	P0CX49 [131-141]	1	1210.73	High													320000	1500000	2100000
P0CX49	[R].APKGQNTLILR.[G]	1×GlyGly [K3]	1	1	18	P0CX49 [131-141]	1	1324.77	High													36000000	38000000	48000000	100000000	67000000	54000000	19000000	15000000	5400000	49000000	38000000	31000000
P0CX49	[R].TDAPFNKVVLK.[A]		1	1	27	P0CX49 [40-50]	1	1231.7	High	420000000	370000000	580000000			7300000	210000000	12000000	43000000	59000000	5800000	4800000	17000000	15000000	18000000				15000000	12000000	5000000
P0CX51	[R].VTGGGHVSQVYAIRQAIAK.[G]		1	1	8	P0CX51 [69-87]	1	1955.08	High	37000000	59000000	71000000
P0CX51	[R].TLLIADSRRPEPK.[K]		1	1	83	P0CX51 [115-127]	1	1495.86	High	11000000	14000000	19000000	1700000000	1200000000	790000000	1200000000	800000000	990000000	920000000	850000000	650000000	53000000	52000000	62000000	190000000	170000000	76000000	93000000	81000000	34000000	190000000	96000000	72000000
P0CX51	[K].VYEPLLLVGLDK.[F]		1	1	34	P0CX51 [48-59]	0	1358.79	High		9600000	5400000	41000000		39000000	200000000	150000000	69000000	530000000	97000000	100000000				2800000		5500000		2800000	520000	3300000	2400000	2100000
P0CX51	[R].QAIAKGLVAYHQK.[Y]		1	1	1	P0CX51 [83-95]	1	1426.82	High						2100000
P0CX51	[K].AFTSYDRTLLIADSR.[R]		1	1	1	P0CX51 [108-122]	1	1728.89	High			1500000
P0CX51	[K].FSNIDIR.[V]		1	1	16	P0CX51 [60-66]	0	864.457	High				1700000000			28000000		1600000000	1600000000	250000000		6800000	6800000		7900000	12000000	22000000	9900000	9700000	7900000			4900000
P0CX51	[R].FKVYEPLLLVGLDK.[F]		1	1	6	P0CX51 [46-59]	1	1633.96	High				3200000	4700000		3300000			1500000		2800000
P0CX51	[K].VYEPLLLVGLDKFSNIDIR.[V]		1	1	5	P0CX51 [48-66]	1	2204.23	High				8900000	48000000	650000					400000	280000
P0CX51	[R].VTGGGHVSQVYAIR.[Q]		1	1	140	P0CX51 [69-82]	0	1443.77	High	780000000	870000000	1200000000	7400000000	6100000000	3900000000	4900000000	3000000000	4900000000	4300000000	3500000000	2800000000	120000000	140000000	180000000	1600000000	1300000000	920000000	72000000	65000000	38000000	410000000	170000000	220000000
P0CX51	[K].GLVAYHQKYVDEQSK.[N]		1	1	4	P0CX51 [88-102]	1	1764.89	High							6100000	1600000		5000000
P0CX51	[R].FKVYEPLLLVGLDKFSNIDIR.[V]		1	1	2	P0CX51 [46-66]	2	2479.4	High						510000		180000
P0CX51	[R].TLLIADSR.[R]		1	1	60	P0CX51 [115-122]	0	888.515	High				1300000000	1500000000	1000000000	1100000000	650000000	1000000000	1300000000	120000000	220000000	190000000	170000000	190000000	120000000	150000000	250000000	210000000	200000000	140000000	71000000	65000000	78000000
P0CX51	[R].VRVTGGGHVSQVYAIR.[Q]		1	1	128	P0CX51 [67-82]	1	1698.94	High	240000000	340000000	320000000	270000000	220000000	120000000	140000000	61000000	150000000	170000000	120000000	83000000	35000000	32000000	47000000	130000000	180000000	48000000	130000000	110000000	73000000	63000000	54000000	42000000
P0CX51	[K].VNGSPITLVEPEILR.[F]		1	1	23	P0CX51 [31-45]	0	1636.93	High	3600000	20000000	210000	1800000	36000000	880000		19000000	63000000	80000000	4100000	5300000
P0CX51	[R].TLLIADSRRPEPKK.[F]		1	1	3	P0CX51 [115-128]	2	1623.95	High					2700000											2900000	1700000
P0CX53	[K].IGPLGLSPK.[K]		1	1	47	P0CX53 [32-40]	0	881.545	High	2000000000	2800000000	2700000000	110000000	2300000000	650000000	3200000000	2000000000	1500000000	2100000000	930000000	300000000	270000000	220000000	250000000	160000000	130000000	370000000	43000000			150000000	110000000	220000000
P0CX53	[K].GIKVTVQLK.[I]		1	1	2	P0CX53 [55-63]	1	985.64	High									4900000				1300000
P0CX53	[K].EILGTAQSVGCR.[V]	1×Carbamidomethyl [C11]	1	1	1	P0CX53 [131-142]	0	1290.65	High			15000000
P0CX53	[R].QAAASVVPSASSLVITALKEPPRDR.[K]		1	1	13	P0CX53 [68-92]	2	2563.42	High	9900000	4200000		4900000	11000000	2900000	9600000	4700000	4800000		14000000	14000000
P0CX53	[R].AVGGEVGASAALAPK.[I]		1	1	104	P0CX53 [17-31]	0	1297.71	High	5000000000	4800000000	4700000000	81000000	360000000	140000000	1100000000	650000000	980000000	370000000	170000000	270000000
P0CX53	[K].NPHDIIEGINAGEIEIPEN.[-]		1	1	15	P0CX53 [147-165]	0	2074.01	High	25000000	16000000	11000000			2100000	2200000	10000000	4700000	14000000	4600000	2700000
P0CX53	[K].IGPLGLSPKK.[V]		1	1	8	P0CX53 [32-41]	1	1009.64	High				29000000	20000000				24000000	16000000			2600000	2300000	3700000	11000000
P0CX53	[K].SFGRTLASVTK.[E]		1	1	36	P0CX53 [120-130]	1	1166.65	High				140000000	120000000	110000000	170000000	120000000	190000000	71000000	54000000	7300000	51000000	46000000	67000000	59000000	42000000	7300000	11000000				18000000
P0CX53	[R].VDFKNPHDIIEGINAGEIEIPEN.[-]		1	1	25	P0CX53 [143-165]	1	2563.27	High	36000000	8100000	1600000	1500000		98000000	110000000	13000000	40000000	780000	30000000	14000000
P0CX53	[K].HSGNIQLDEIIEIAR.[Q]		1	1	158	P0CX53 [100-114]	0	1707.9	High	28000000	22000000	17000000	15000000	62000000	28000000	35000000	24000000	21000000	21000000	12000000	10000000		800000	690000				600000	590000
P0CX53	[R].QAAASVVPSASSLVITALK.[E]		1	1	22	P0CX53 [68-86]	0	1813.04	High	49000000	1400000	8200000		14000000	390000	5500000	3000000	27000000	9900000	5400000	4700000
P0CX56	[R].IVQIMQNPTHYK.[I]	1×Oxidation [M5]	1	1	242	P0CX56 [69-80]	0	1487.77	High	74000000	56000000	67000000	1000000000	950000000	640000000	360000000	290000000	310000000	610000000	470000000	320000000	51000000	51000000	70000000	310000000	250000000	190000000	15000000	15000000	6900000	81000000	69000000	68000000
P0CX56	[K].RAGELTQEELER.[I]		1	1	39	P0CX56 [57-68]	1	1430.72	High		12000000	15000000	4200000000	3100000000	2800000000	1600000000	1400000000	1700000000	2400000000	2000000000	1700000000		660000	1000000	9900000	8600000	9000000	1000000
P0CX56	[R].GIRHFWGLR.[V]		1	1	3	P0CX56 [124-132]	1	1141.64	High																			7200000	5000000	2100000
P0CX56	[R].IVQIMQNPTHYK.[I]		1	1	76	P0CX56 [69-80]	0	1471.77	High	4400000000	4200000000	5200000000	2300000000	2500000000	2200000000	3300000000	2100000000	2800000000	2400000000	1500000000	1100000000	180000000	140000000	170000000	390000000	500000000	480000000	88000000	78000000	28000000	150000000	64000000	120000000
P0CX56	[K].IVYALTTIK.[G]		1	1	30	P0CX56 [28-36]	0	1021.63	High	400000000	350000000	580000000	290000000	450000000	280000000	560000000	220000000	320000000	440000000	39000000	970000000	43000000	42000000	47000000	26000000	16000000	33000000	58000000	52000000	39000000	23000000		24000000
P0CX56	[R].LLNTNVDGNIK.[I]		1	1	20	P0CX56 [17-27]	0	1200.66	High	690000000		730000000	720000000	710000000	720000000	1300000000	770000000	1200000000	730000000	730000000	800000000
P0CX56	[K].IPAWFLNRQNDITDGK.[D]		1	1	1	P0CX56 [81-96]	1	1887.97	High								770000
P0CX56	[R].HFWGLR.[V]		1	1	159	P0CX56 [127-132]	0	815.431	High					1700000000	1200000000	1400000000	410000000	1300000000	1700000000	650000000	160000000	1700000000	1200000000	1300000000	720000000	680000000	650000000	1900000000	1400000000	890000000	300000000	140000000	190000000
P0CX56	[R].QNDITDGKDYHTLANNVESK.[L]		1	1	3	P0CX56 [89-108]	1	2262.06	High		450000000	61000000
P0CX56	[R].AGELTQEELERIVQIMQNPTHYK.[I]		1	1	1	P0CX56 [58-80]	1	2727.38	High					790000
P0CX56	[R].LLNTNVDGNIKIVYALTTIK.[G]		1	1	4	P0CX56 [17-36]	1	2203.27	High					1000000				1600000	320000		930000
P0CX56	[K].IVYALTTIKGVGR.[R]		1	1	2	P0CX56 [28-40]	1	1390.84	High					3300000					2000000
P0CX56	[K].IPAWFLNR.[Q]		1	1	72	P0CX56 [81-88]	0	1016.57	High		4400000		380000000	410000000	880000	81000000	1800000	330000000	600000000	220000000	29000000	16000000	21000000	16000000	49000000	13000000	77000000	22000000	21000000	17000000	49000000	30000000	44000000
P0CX56	[K].DYHTLANNVESK.[L]		1	1	50	P0CX56 [97-108]	0	1390.66	High	47000000	63000000	73000000	1700000000	1400000000	1200000000	870000000	630000000	740000000	1000000000	850000000	720000000	3900000	3200000	4100000	9200000	9800000	11000000	1300000	940000
P0CX56	[R].AGELTQEELER.[I]		1	1	12	P0CX56 [58-68]	0	1274.62	High	240000000	220000000	250000000	1000000000	870000000	1100000000	970000000	910000000	770000000	580000000	530000000	380000000
P0CX82	[R].LAASVVGVGK.[R]		1	1	21	P0CX82 [10-19]	0	900.551	High				920000000	830000000	600000000	480000000	310000000	440000000	460000000	200000000	170000000	67000000	60000000	80000000	140000000	140000000	190000000	15000000	14000000	8000000	22000000	20000000	20000000
P0CX82	[R].LPSQVVWIR.[R]		1	1	60	P0CX82 [89-97]	0	1097.65	High	290000000	350000000	550000000	150000000	380000000	250000000	230000000	83000000	270000000	260000000	370000000	240000000	210000000	170000000	190000000	16000000	21000000	37000000	39000000	24000000	18000000	22000000	29000000	39000000
P0CX82	[K].HLYHVLYKESK.[G]		1	1	2	P0CX82 [118-128]	1	1416.76	High																			600000	440000
P0CX82	[R].EARLPSQVVWIR.[R]		1	1	2	P0CX82 [86-97]	1	1453.83	High								9600000				5700000
P0CX82	[K].HLYHVLYK.[E]		1	1	151	P0CX82 [118-125]	0	1072.59	High			870000	48000000	32000000	32000000	22000000	24000000	70000000	39000000	2200000	3000000	560000000	460000000	400000000	190000000	63000000	59000000	330000000	240000000	55000000	110000000	74000000	59000000
P0CX82	[R].ALVEHIIQAKADAQR.[E]		1	1	5	P0CX82 [137-151]	1	1662.93	High	13000000	15000000	17000000
P0CX82	[K].RLAASVVGVGKR.[K]		1	1	31	P0CX82 [9-20]	2	1212.75	High						19000000	880000	1400000	8200000				11000000	19000000	31000000	37000000	29000000	27000000	2100000	3300000	1800000	29000000	27000000	15000000
P0CX82	[R].ALVEHIIQAK.[A]		1	1	25	P0CX82 [137-146]	0	1121.67	High	450000000	450000000	750000000	1300000000	1100000000	880000000	1100000000	810000000	1200000000	640000000	500000000	340000000					22000000	23000000
P0CX82	[K].VWLDPNETSEIAQANSR.[N]		1	1	4	P0CX82 [22-38]	0	1929.93	High	28000000	59000000						15000000
P0CX82	[R].LPSQVVWIRR.[L]		1	1	37	P0CX82 [89-98]	1	1253.75	High	1100000000	1200000000	1600000000	110000000	340000000	180000000	760000000	130000000	490000000	320000000	15000000	230000000	750000000	570000000	570000000	67000000	70000000	85000000	390000000	360000000	200000000	26000000	12000000	30000000
P0CX82	[R].LAASVVGVGKR.[K]		1	1	33	P0CX82 [10-20]	1	1056.65	High				39000000	55000000	110000000	12000000	19000000	69000000	20000000	33000000	27000000	23000000	24000000	36000000	82000000	56000000	45000000	2600000	3200000	1200000	25000000	17000000	15000000
P0CX82	[K].RALVEHIIQAK.[A]		1	1	206	P0CX82 [136-146]	1	1277.77	High	240000000	290000000	420000000	12000000000	9100000000	5800000000	6200000000	2900000000	6100000000	6200000000	4700000000	3600000000	1600000000	1500000000	1800000000	3700000000	2400000000	910000000	1200000000	1100000000	450000000	1600000000	860000000	820000000
P0CX82	[K].RLAASVVGVGK.[R]		1	1	113	P0CX82 [9-19]	1	1056.65	High	2800000	10000000	13000000	3400000000	3500000000	5700000000	1300000000	2100000000	5300000000	3800000000	4100000000	3600000000	1500000000	1400000000	1700000000	5800000000	2900000000	2900000000	470000000	440000000	150000000	2200000000	1600000000	1200000000
P0CX82	[R].TQKRLAASVVGVGK.[R]		1	1	4	P0CX82 [6-19]	2	1413.85	High														1500000	2100000	2400000
P0CX84	[K].LSRPSLPK.[I]		1	1	13	P0CX84 [36-43]	0	897.552	High								110000000	530000000	380000000			140000000	150000000		1300000000		610000000	32000000	30000000		520000000		330000000
P0CX84	[K].SKEQLASQLVDLKK.[E]	1×GlyGly [K2; K]	1	1	1	P0CX84 [13-26]	2	1700.95	High													1000000
P0CX84	[R].ALTKFEASQVTEK.[Q]	1×GlyGly [K4]	1	1	4	P0CX84 [91-103]	1	1565.82	High													2900000	2900000	4200000						630000
P0CX84	[K].KQIAFPQR.[K]		1	1	5	P0CX84 [107-114]	1	987.573	High																4100000	20000000					30000000	25000000	19000000
P0CX84	[R].ALTKFEASQVTEK.[Q]		1	1	45	P0CX84 [91-103]	1	1451.77	High	32000000	36000000	47000000	920000000	730000000	530000000	320000000	190000000	330000000	500000000	410000000	310000000							1100000
P0CX84	[R].RALTKFEASQVTEK.[Q]		1	1	19	P0CX84 [90-103]	2	1607.88	High				72000000	45000000	30000000		9200000	19000000	17000000	17000000	12000000
P0CX84	[K].FEASQVTEK.[Q]		1	1	3	P0CX84 [95-103]	0	1038.51	High																6200000	6400000	12000000
P0CX84	[K].VQKLSRPSLPK.[I]		1	1	14	P0CX84 [33-43]	1	1252.77	High						28000000			4100000				2400000	3400000	5700000	29000000	15000000		870000	960000	540000	11000000
P0CX84	[K].SKEQLASQLVDLKK.[E]		1	1	77	P0CX84 [13-26]	2	1586.91	High	1900000000	1500000000	2300000000	450000000	570000000	460000000	740000000	480000000	560000000	430000000	250000000	180000000	13000000	11000000	13000000	26000000	28000000	14000000	7300000	6400000	4000000	9000000	4800000	3600000
P0CX84	[K].QIAFPQRK.[Y]		1	1	5	P0CX84 [108-115]	1	987.573	High																	20000000	46000000				30000000	25000000	19000000
P0CX84	[K].SKEQLASQLVDLK.[K]		1	1	4	P0CX84 [13-25]	1	1458.82	High					7200000						380000	26000000
P0CX84	[K].QIAFPQR.[K]		1	1	5	P0CX84 [108-114]	0	859.478	High							78000000	78000000	110000000	160000000								24000000
P0CX84	[K].EQLASQLVDLKK.[E]		1	1	34	P0CX84 [15-26]	1	1371.78	High	1800000000	1500000000	2300000000	370000000	1100000000	370000000	1000000000	460000000	440000000	1100000000	700000000	140000000
P0CX84	[K].ELAELKVQK.[L]	1×GlyGly [K6]	1	1	5	P0CX84 [27-35]	1	1171.67	High													4900000		7800000				3500000	4000000	2700000
P0CX84	[K].KQIAFPQRK.[Y]		1	1	1	P0CX84 [107-115]	2	1115.67	High																							1300000
P0CX84	[R].ALTKFEASQVTEKQR.[K]		1	1	5	P0CX84 [91-105]	2	1735.93	High				29000000	22000000	12000000
P10081	[R].ELALQIQK.[V]		1	1	5	P10081 [101-108]	0	942.562	High				22000000	35000000	15000000				30000000		2300000
P10081	[K].KDELTLEGIK.[Q]		1	1	9	P10081 [226-235]	1	1145.64	High				3400000	23000000	19000000				21000000	9700000	3000000
P10081	[K].APQALMLAPTR.[E]		1	1	3	P10081 [90-100]	0	1168.65	High					12000000					11000000	12000000
P10081	[K].APQALMLAPTR.[E]	1×Oxidation [M6]	1	1	1	P10081 [90-100]	0	1184.65	High											1600000
P10081	[R].AIMPIIEGHDVLAQAQSGTGK.[T]		1	1	2	P10081 [52-72]	0	2136.11	High					5400000							4500000
P10081	[R].DAQIVVGTPGR.[V]		1	1	6	P10081 [139-149]	0	1112.61	High				9100000	6800000	10000000				6800000	5900000	2000000
P10081	[R].VFDNIQR.[R]		1	1	1	P10081 [150-156]	0	891.468	High						110000000
P10081	[R].KGVAINFVTNEDVGAMR.[E]		1	1	1	P10081 [357-373]	1	1820.93	High					460000
P10081	[K].TGTFSIAALQR.[I]		1	1	2	P10081 [73-83]	0	1164.64	High						970000																		1900000
P10591	[K].NTISEAGDKLEQADKDTVTK.[K]		1	1	1	P10591 [548-567]	2	2163.08	High											3100000
P10591; P10592	[K].LIPRNSTIPTK.[K]		2	4	3	P10591 [410-420]; P22202 [411-421]; P09435 [411-421]; P10592 [410-420]	1	1239.74	High				13000000	3100000													1700000
P10591; P10592	[K].ETAESYLGAK.[V]		2	2	2	P10591 [127-136]; P10592 [127-136]	0	1068.52	High				66000000	84000000
P10591; P10592	[K].SQVDEIVLVGGSTR.[I]		2	2	1	P10591 [326-339]; P10592 [326-339]	0	1459.78	High												5000000
P10591; P10592	[K].DNNLLGKFELSGIPPAPR.[G]		2	4	17	P10591 [449-466]; P22202 [450-467]; P09435 [450-467]; P10592 [449-466]	1	1938.04	High				950000	1300000		800000		1700000		2700000	3600000
P10591; P10592	[K].NTISEAGDKLEQADK.[D]		2	2	10	P10591 [548-562]; P10592 [548-562]	1	1618.79	High	39000000	38000000	48000000	92000000		110000000	18000000	16000000	16000000		53000000
P10591; P10592	[R].LVNHFIQEFK.[R]		2	2	4	P10591 [234-243]; P10592 [234-243]	0	1274.69	High					64000000					56000000		4400000
P10591; P10592	[K].FELSGIPPAPR.[G]		2	4	1	P10591 [456-466]; P22202 [457-467]; P09435 [457-467]; P10592 [456-466]	0	1183.65	High						590000
P10591; P10592	[R].IASKNQLESIAYSLK.[N]		2	2	1	P10591 [533-547]; P10592 [533-547]	1	1664.92	High												910000
P10591; P10592	[R].SINPDEAVAYGAAVQAAILTGDESSK.[T]		2	2	3	P10591 [359-384]; P10592 [359-384]	0	2577.27	High						160000				550000	130000
P10591; P10592	[K].ATAGDTHLGGEDFDNR.[L]		2	3	7	P10591 [218-233]; P09435 [219-234]; P10592 [218-233]	0	1675.73	High				170000000	130000000	120000000	21000000			68000000	66000000	58000000
P10591; P10592	[K].MKETAESYLGAK.[V]		2	2	11	P10591 [125-136]; P10592 [125-136]	1	1327.66	High				260000000	250000000	270000000			31000000	160000000	140000000	120000000
P10591; P10592	[K].LVTDYFNGKEPNR.[S]		2	2	1	P10591 [346-358]; P10592 [346-358]	1	1552.78	High										2900000
P10591; P10592	[K].MKETAESYLGAK.[V]	1×Oxidation [M1]	2	2	16	P10591 [125-136]; P10592 [125-136]	1	1343.65	High				32000000	110000000	4100000	1400000	1100000		6900000		4400000
P10591; P10592	[K].NFTPEQISSMVLGK.[M]		2	2	7	P10591 [111-124]; P10592 [111-124]	0	1550.79	High				36000000	43000000	53000000				36000000	17000000	35000000
P10591; P10592	[R].IINEPTAAAIAYGLDKK.[GS]		2	4	1	P10591 [170-186]; P22202 [170-186]; P09435 [170-186]; P10592 [170-186]	1	1787.99	High												4000000
P10591; P10592	[K].NQLESIAYSLK.[N]		2	2	1	P10591 [537-547]; P10592 [537-547]	0	1265.67	High												13000000
P10591; P10592	[R].IINEPTAAAIAYGLDK.[K]		2	4	5	P10591 [170-185]; P22202 [170-185]; P09435 [170-185]; P10592 [170-185]	0	1659.9	High					4100000	960000			2600000		7600000	1200000
P10591; P16474; P10592	[K].DAGTIAGLNVLR.[I]		3	4	2	P10591 [158-169]; P16474 [206-217]; P22202 [158-169]; P10592 [158-169]	0	1199.67	High						12000000			7200000
P10592	[K].NTISEAGDKLEQADKDAVTK.[K]		1	1	1	P10592 [548-567]	2	2133.07	High											3500000
P10592	[K].KSEVFSTYADNQPGVLIQVFEGER.[TA]		1	2	2	P22202 [422-445]; P10592 [421-444]	1	2713.35	High						420000
P10592	[R].NFNDPEVQGDMK.[H]	1×Oxidation [M11]	1	1	4	P10592 [75-86]	0	1409.6	High				15000000	17000000	14000000					6800000
P10614	[R].SLLGKEMR.[A]	1×GlyGly [K5]; 1×Oxidation [M7]	1	1	1	P10614 [211-218]	1	1063.56	High																3300000
P10614	[K].ELTYDLLQEMPLLNQTIKETLR.[M]		1	1	1	P10614 [354-375]	1	2661.42	High												170000
P10614	[K].GFTPINFVFPNLPLEHYR.[K]		1	1	2	P10614 [235-252]	0	2161.12	High												77000				310000
P10614	[R].AKLDTDFAYLYSDLDK.[G]		1	1	3	P10614 [219-234]	1	1877.92	High						840000				2900000	860000
P10614	[R].SLLGKEMR.[A]	1×GlyGly [K5]	1	1	3	P10614 [211-218]	1	1047.56	High																36000000		23000000				16000000
P10614	[K].LADVSAEAAYAHLTTPVFGK.[G]		1	1	3	P10614 [117-136]	0	2061.07	High				2400000						2900000		2100000
P10614	[K].LDTDFAYLYSDLDK.[G]		1	1	2	P10614 [221-234]	0	1678.78	High				780000	920000
P10622	[K].AAGANVDNVWADVYAK.[A]		1	1	5	P10622 [31-46]	0	1663.81	High		22000000				2700000		5600000			720000	4100000
P10659	[K].LNMAMADAR.[R]	1×Oxidation [M5; M]	1	2	1	P10659 [147-155]; P19358 [149-157]	0	1008.46	High
P10659	[R].FVIGGPQGDAGLTGR.[K]		1	2	1	P10659 [237-251]; P19358 [239-253]	0	1444.75	High					3500000
P10659	[K].SDEEIIDIISK.[N]		1	1	1	P10659 [328-338]	0	1261.65	High					4200000
P10659	[K].TQVTVEYKDDHGR.[W]		1	1	2	P10659 [169-181]	1	1547.74	High																240000		870000
P10659	[K].LNMAMADARR.[D]		1	2	1	P10659 [147-156]; P19358 [149-158]	1	1148.57	High						34000000
P10659	[R].FVIGGPQGDAGLTGRK.[I]		1	2	4	P10659 [237-252]; P19358 [239-254]	1	1572.85	High			17000000		28000000					15000000	50000000
P10659	[K].LNMAMADARR.[D]	1×Oxidation [M5; M]	1	2	1	P10659 [147-156]; P19358 [149-158]	1	1164.56	High
P10659	[K].YFIQPSGR.[F]		1	2	3	P10659 [229-236]; P19358 [231-238]	0	967.5	High						91000000											23000000	33000000
P10659	[R].DGSLAWLRPDTK.[T]		1	1	5	P10659 [157-168]	0	1358.71	High				6000000	5200000	7400000				4900000	15000000
P10662	[R].TISNEPLTTGNER.[L]		1	1	1	P10662 [125-137]	0	1431.71	High				2200000
P10664	[K].TGTKPAAVFTETLK.[H]		1	1	76	P10664 [347-360]	0	1463.81	High	4900000000	3300000000	5200000000	330000000	870000000	730000000	1600000000	500000000	1400000000	770000000	190000000	4000000	35000000	33000000	11000000	25000000	18000000	39000000	2800000	3700000	2700000	14000000		9400000
P10664	[K].TGTKPAAVFTETLKHD.[-]		1	1	118	P10664 [347-362]	1	1715.9	High	8700000000	9300000000	11000000000	1400000000	1300000000	1400000000	2800000000	2200000000	2600000000	1000000000	480000000	250000000	120000000	110000000	140000000	75000000	100000000	51000000	33000000	32000000	23000000	20000000		14000000
P10664; P49626	[K].LDQVWGSETVASSKVGYTLPSHIISTSDVTR.[I]		2	2	2	P10664 [258-288]; P49626 [258-288]	1	3333.7	High			260000					1200000
P10664; P49626	[R].GPLVVYAEDNGIVK.[A]		2	2	1	P10664 [204-217]; P49626 [204-217]	0	1473.79	High							430000
P10664; P49626	[K].LDQVWGSETVASSK.[V]		2	2	10	P10664 [258-271]; P49626 [258-271]	0	1506.74	High	190000000	180000000	200000000		49000000		90000000	120000000	86000000			150000000
P10664; P49626	[R].RGPLVVYAEDNGIVK.[A]		2	2	29	P10664 [203-217]; P49626 [203-217]	1	1629.9	High	590000000	470000000	560000000	130000000	210000000	170000000	500000000	410000000	360000000	210000000	2000000	220000000	11000000						6700000			2200000
P10664; P49626	[K].AVGAHSDLLK.[V]		2	2	8	P10664 [171-180]; P49626 [171-180]	0	1010.56	High																	6400000	20000000				14000000	14000000	11000000
P10664; P49626	[K].ALRNVPGVETANVASLNLLQLAPGAHLGR.[F]		2	2	9	P10664 [218-246]; P49626 [218-246]	1	2951.65	High	290000	4200000	23000000	350000	13000000			130000	7800000	6500000	1600000
P10664; P49626	[R].NVPGVETANVASLNLLQLAPGAHLGR.[F]		2	2	67	P10664 [221-246]; P49626 [221-246]	0	2611.43	High	720000000	370000000	900000000	410000000	570000000	260000000	740000000	220000000	95000000	350000000	140000000	32000000						2500000			140000	2100000	2200000	1100000
P10664; P49626	[R].IINSSEIQSAIRPAGQATQK.[R]		2	2	38	P10664 [289-308]; P49626 [289-308]	0	2112.14	High	770000000	580000000	720000000	85000000	110000000	110000000	240000000	280000000	240000000	110000000	190000000	330000000					11000000	8700000				7200000	3700000	5500000
P10664; P49626	[K].AGHQTSAESWGTGR.[A]		2	2	9	P10664 [56-69]; P49626 [56-69]	0	1444.66	High																	2700000	9800000				8300000	7500000	4100000
P10664; P49626	[K].VGYTLPSHIISTSDVTR.[I]		2	2	54	P10664 [272-288]; P49626 [272-288]	0	1845.97	High	1600000000	2300000000	1600000000	120000000	220000000	210000000	540000000	140000000	250000000	160000000	270000000	67000000	6600000	6500000	7500000	7500000	2500000	10000000	7800000	7000000	3900000	4900000		2600000
P10664; P49626	[R].IINSSEIQSAIRPAGQATQKR.[T]		2	2	62	P10664 [289-309]; P49626 [289-309]	1	2268.24	High	4600000000	3500000000	3500000000	170000000	200000000	170000000	520000000	88000000	360000000	160000000	470000000	200000000	70000000	64000000	79000000	88000000	110000000					26000000
P10664; P49626	[R].YATASAIAATAVASLVLAR.[G]		2	2	110	P10664 [120-138]; P49626 [120-138]	0	1820.03	High	5100000	1900000	22000000	5400000	19000000	2100000	30000000	48000000	43000000	19000000	3600000	3300000			73000				800000	370000
P10664; P49626	[R].LNPYAKVFAAEK.[L]		2	2	1	P10664 [327-338]; P49626 [327-338]	1	1350.74	High	9100000
P10664; P49626	[K].IPEIPLVVSTDLESIQK.[T]		2	2	60	P10664 [145-161]; P49626 [145-161]	0	1881.06	High	140000000	300000000	220000000	25000000	190000000	45000000	4200000	82000000	85000000	95000000	91000000	95000000	560000
P10664; P49626	[R].VEKIPEIPLVVSTDLESIQK.[T]		2	2	13	P10664 [142-161]; P49626 [142-161]	1	2237.26	High	360000	120000	3600000		790000	4100000	1700000		10000000		640000	190000
P10664; P49626	[K].QVLLRLNPYAK.[V]		2	2	2	P10664 [322-332]; P49626 [322-332]	1	1314.79	High		19000000	26000000
P10664; P49626	[K].IPEIPLVVSTDLESIQKTK.[E]		2	2	8	P10664 [145-163]; P49626 [145-163]	1	2110.2	High		1800000	870000		530000		290000		740000	850000	680000	720000
P10664; P49626	[K].RYATASAIAATAVASLVLAR.[G]		2	2	105	P10664 [119-138]; P49626 [119-138]	1	1976.13	High	24000000	25000000	6400000	23000000	92000000	220000	73000000	33000000	5100000	77000000	15000000	32000000	12000000	14000000	16000000	1000000		130000	13000000	13000000	8900000	2300000	1400000	1200000
P10664; P49626	[R].FVIWTEAAFTK.[L]		2	2	122	P10664 [247-257]; P49626 [247-257]	0	1312.69	High	13000000	16000000	6700000	6400000	1700000	7800000	6900000	7800000	11000000	4100000	7500000	13000000	11000000	9100000	10000000			380000	5000000	4900000	260000	2300000	1000000	1500000
P10664; P49626	[K].NPLKNKQVLLR.[L]		2	2	28	P10664 [316-326]; P49626 [316-326]	2	1322.83	High				110000000	40000000	57000000	36000000	35000000	54000000	28000000	25000000			29000000	38000000	57000000	35000000	13000000	11000000	9300000	2600000	16000000	6900000	8200000
P10664; P49626	[R].FVIWTEAAFTKLDQVWGSETVASSK.[V]		2	2	2	P10664 [247-271]; P49626 [247-271]	1	2800.42	High									210000	570000
P10869	[K].FGGTSVGKFPVQIVDDIVK.[H]		1	1	3	P10869 [19-37]	1	2006.1	High						750000				1200000		1300000
P10962	[K].SGAYGDKPLNVDEK.[V]		1	1	3	P10962 [172-185]	0	1492.73	High				54000000	50000000
P10962	[K].LTQVMITER.[R]		1	1	2	P10962 [115-123]	0	1090.59	High					4100000	4600000
P10964	[K].RTTGPDIGVAVPR.[L]		1	1	5	P10964 [1338-1350]	1	1338.75	High				4500000	6000000	4900000				3000000	1300000
P10964	[K].VNAITSQVVSK.[C]		1	1	4	P10964 [900-910]	0	1145.65	High				14000000	11000000	8500000					3100000
P10964	[K].AVLDNEREQLDSPSAR.[I]		1	1	4	P10964 [1625-1640]	1	1799.89	High				4100000	3100000	5900000					1700000
P10964	[R].NTIVNEINNVFSR.[Y]		1	1	1	P10964 [1560-1572]	0	1519.79	High
P10964; P04050	[R].EGLIDTAVK.[T]		2	2	3	P10964 [1004-1012]; P04050 [822-830]	0	945.525	High					7500000	3400000				3400000
P11075	[K].VLLNTTSSAR.[Q]		1	1	3	P11075 [765-774]	0	1061.59	High																2100000	1400000	2500000
P11075	[K].KAIPVLIK.[K]		1	1	4	P11075 [844-851]	1	881.618	High					12000000	8300000				7800000		3100000
P11075	[K].GIDRDTVPDVAQAR.[V]		1	1	5	P11075 [1200-1213]	1	1512.78	High				9100000	13000000	10000000				9000000	4500000
P11076	[R].NAAWLVFANK.[Q]		1	1	1	P11076 [118-127]	0	1133.61	High												1700000
P11076	[R].ILMVGLDGAGK.[T]		1	2	2	P19146 [20-30]; P11076 [20-30]	0	1073.6	High					11000000					6800000
P11433	[K].ISNTHNNNISPITK.[I]		1	1	1	P11433 [802-815]	0	1552.81	High						2400000
P11491	[R].SFNQHVNDLPIDDILTLDEHFIGSSR.[T]		1	1	2	P11491 [87-112]	0	2982.46	High											220000	580000
P11745	[K].GVATLIHYGLQYLK.[N]		1	1	3	P11745 [218-231]	0	1575.89	High				430000		4700000				380000
P11745	[R].ESLVEVNFADLYTSR.[L]		1	1	1	P11745 [74-88]	0	1742.86	High											440000
P11745	[R].LVDEVVDSLK.[F]		1	1	2	P11745 [89-98]	0	1116.61	High		520000									21000000
P11938	[R].LQEQAQLLR.[Q]		1	1	1	P11938 [276-284]	0	1098.63	High						1100000
P12385	[K].GQIPLYQK.[M]		1	1	4	P12385 [40-47]	0	946.536	High				55000000		43000000					11000000	8200000
P12385	[R].KVAEVAVQNFITNDK.[V]		1	1	2	P12385 [201-215]	1	1675.9	High						1000000					1100000
P12385	[K].SSEGAQFVTGFGGIGAMLR.[Y]		1	1	5	P12385 [391-409]	0	1884.93	High					1500000	960000				740000	650000	820000
P12385	[K].ATGQEMDVVSEEPLIEWLAANYK.[N]		1	1	2	P12385 [356-378]	0	2593.25	High				430000							310000
P12612	[K].MLVDDIGDFTVTNDGATILSLLDVQHPAGK.[I]		1	1	2	P12612 [52-81]	0	3155.59	High				120000	27000
P12612	[R].SLHDSLSVVKR.[T]		1	1	6	P12612 [401-411]	1	1240.7	High				40000000	35000000	28000000				14000000	12000000	10000000
P12612	[K].IIGADSDFFSNMVVDALLAVK.[T]		1	1	4	P12612 [168-188]	0	2225.15	High										550000
P12612	[R].SYHAASQMAKPEDVK.[R]		1	1	2	P12612 [479-493]	0	1661.8	High						5800000					1100000
P12612	[R].EQLAIAEFAAALLIIPK.[T]		1	1	4	P12612 [444-460]	0	1811.07	High										700000
P12612	[R].GANDYSLDEMER.[S]		1	1	3	P12612 [389-400]	0	1399.58	High					680000					630000	2400000
P12612	[R].SDTLFLGGEK.[I]		1	1	1	P12612 [10-19]	0	1066.54	High												70000000
P12612	[R].NYGLDLIR.[G]		1	1	2	P12612 [499-506]	0	963.526	High										7700000	5600000
P12683	[K].LPLYALEK.[K]		1	1	2	P12683 [630-637]	0	946.561	High										2000000	1100000
P12686	[K].TREPLQPRPPVKPLSK.[Q]		1	1	1	P12686 [84-99]	1	1843.09	High																8100000
P12695	[K].ILVPEGTKDIPVNKPIAVYVEDK.[A]		1	1	2	P12695 [91-113]	1	2537.42	High				2300000
P12709	[K].TLSVKQEFQK.[D]		1	1	1	P12709 [31-40]	1	1207.67	High						6700000
P12709	[K].HFAALSTNETEVAK.[F]		1	1	1	P12709 [251-264]	0	1517.76	High						4700000
P12709	[K].VVDPETTLFLIASK.[T]		1	1	1	P12709 [206-219]	0	1532.86	High												700000
P12709	[K].NLVNDEIIAALIELAK.[E]		1	1	7	P12709 [67-82]	0	1738.99	High				4100000	4700000			190000		3700000
P12709	[K].LATELPAWSK.[L]		1	1	1	P12709 [11-20]	0	1115.61	High											390000
P12945	[K].ALYTKPMYVR.[A]		1	1	5	P12945 [597-606]	0	1241.67	High				11000000	14000000	11000000					3300000	1900000
P12945	[R].YRDDVPIGSSNLK.[E]		1	1	5	P12945 [819-831]	1	1463.75	High				12000000	12000000	11000000					4800000	2300000
P12945	[K].LREYVLPQLER.[G]		1	1	1	P12945 [329-339]	1	1415.8	High											1200000
P12945	[K].NDINGLLFLYR.[Y]		1	1	2	P12945 [808-818]	0	1337.72	High						810000					470000
P12945	[K].AVEVASLFTK.[N]		1	1	3	P12945 [471-480]	0	1064.6	High					3600000					2200000		1900000
P12945	[K].LLDAILKK.[D]		1	1	1	P12945 [42-49]	1	913.608	High												3800000
P13188	[R].ALVHNLASFVK.[G]		1	1	4	P13188 [53-63]	0	1198.69	High					3500000					4300000	5600000
P13188	[K].NSEFYVEEDKDSK.[E]		1	1	2	P13188 [759-771]	1	1589.7	High					4900000						3100000
P13188	[K].SENPSSHPEGFLK.[D]		1	1	7	P13188 [712-724]	0	1428.68	High				42000000	31000000	27000000				23000000	20000000	15000000
P13586	[K].LNVLSLDK.[N]		1	1	1	P13586 [396-403]	0	901.535	High					1700000
P13586	[K].LSDIGVSMGR.[I]		1	1	1	P13586 [690-699]	0	1034.53	High											2500000
P13586	[K].RGDVVAMTGDGVNDAPALK.[L]		1	1	1	P13586 [671-689]	1	1885.94	High												230000
P13587	[K].NLSSPNAHVIR.[N]		1	3	3	Q12691 [124-134]; P13587 [124-134]; Q01896 [124-134]	0	1207.65	High										2400000	3500000					2300000
P13663	[K].KILAPLAEDK.[T]		1	1	4	P13663 [221-230]	1	1097.66	High					3500000	5300000					2200000	1700000
P13663	[K].ILAPLAEDK.[T]		1	1	3	P13663 [222-230]	0	969.562	High						7400000						580000
P13663	[R].IREDPLLDFK.[M]		1	1	1	P13663 [327-336]	1	1245.68	High											2300000
P13856	[R].SNVDEVFVDLVR.[Q]		1	1	1	P13856 [152-163]	0	1391.72	High						180000
P14020	[R].VAIGEVPFTFGVR.[T]		1	1	2	P14020 [200-212]	0	1391.77	High					15000000						1200000
P14020	[R].GLSSAVLK.[G]		1	1	1	P14020 [74-81]	0	774.472	High																		7300000
P14020	[K].LFESLHDHAFTLGTR.[Y]		1	1	3	P14020 [108-122]	0	1743.88	High						3400000				3100000		6500000
P14020	[K].LNIKPLTTR.[L]		1	1	3	P14020 [16-24]	0	1055.66	High					41000000											20000000		15000000
P14020	[R].MMARPLTIASDPMSGFFGLQK.[K]		1	1	1	P14020 [146-166]	0	2298.14	High
P14020	[K].IALELLAK.[L]		1	1	5	P14020 [184-191]	0	870.566	High					24000000					6500000	8900000
P14063	[R].LLNKPSVFPK.[E]		1	1	2	P14063 [80-89]	0	1142.69	High					15000000											4100000
[truncated: 2,970 more rows]

## Sheet: Figure 4_western
Uncropped blots for figure 4
	Hel2-3X FLAG no treatment							Hel2-3X FLAG no treatment, overexposed
[truncated: 1 more rows]
